# Supplementary material for: Psychological distress related to Covid-19 in healthy public (CORPD): A statistical method for assessing the validation of scale
Source: MethodsX. 2022 Feb 24;9:101645. doi: 10.1016/j.mex.2022.101645 (PMC8867959; doi:10.1016/j.mex.2022.101645)
Supplement: Supplementary file 1 [file mmc1.zip]

Archive with 1 entries (1 files):
- Data CORPD SCALE.csv
