# Supplementary material for: Psychological distress related to Covid-19 in healthy public (CORPD): A statistical method for assessing the validation of scale
Source: MethodsX. 2022 Feb 24;9:101645. doi: 10.1016/j.mex.2022.101645 (PMC8867959; doi:10.1016/j.mex.2022.101645)
Supplement: Supplementary file 1 [file mmc1.zip › Data CORPD SCALE.csv]

Age	Gender	Yearsofstudy	Fieldsofstudy	Mentaldisease	AF1	AF2	AF3	AF4	AF5	AF6	AF7	SU1	SU2	SU3	SU4	SU5	SU6	SU7	PD1	PD2	PD3	PD4	PD5	PD6	PD7	PD8	PD9	PD10	CORPD	PD	AF	SU
1	2	3	2	2	4	5	5	4	4	5	5	5	5	3	5	3	3	5	4	4	4	4	3	3	4	4	4	4	4.25	3.8	4.5	4
1	1	1	2	2	3	4	3	2	2	2	2	4	3	2	2	3	2	3	4	2	1	2	2	1	3	3	4	4	2.5	2.6	2.333333333	2.666666667
2	1	4	1	1	2	5	4	4	4	5	2	5	3	5	2	1	2	3	4	4	2	4	4	3	2	3	3	2	3.25	3.1	3.5	3
1	1	3	1	2	2	3	2	2	2	2	2	3	2	2	3	2	2	2	2	2	2	3	2	2	2	2	2	2	2.166666667	2.1	2	2.333333333
2	1	3	1	1	4	4	4	4	4	4	4	4	4	4	4	4	4	4	4	4	4	3	3	3	4	3	3	3	4	3.4	4	4
1	1	3	2	2	2	4	4	2	4	4	3	5	3	2	2	2	2	4	2	2	2	3	3	3	3	3	2	3	2.916666667	2.6	3.166666667	2.666666667
2	1	4	2	2	4	4	3	5	4	4	4	4	5	4	4	4	4	5	4	4	5	5	5	4	4	4	4	4	4.083333333	4.3	4	4.166666667
2	2	4	2	1	4	5	5	2	4	4	2	5	5	2	3	1	1	3	2	5	3	4	2	2	4	4	4	3	3.166666667	3.3	3.5	2.833333333
1	2	3	1	2	4	3	3	4	4	1	4	2	5	2	3	3	3	3	4	5	3	4	3	3	5	3	3	4	3.166666667	3.7	3.333333333	3
1	1	3	2	2	2	4	2	2	2	2	2	4	2	2	4	2	2	2	2	4	2	2	2	2	2	2	4	2	2.333333333	2.4	2	2.666666667
1	2	3	1	2	4	4	3	3	5	3	3	5	5	2	4	3	5	3	4	4	2	1	4	2	4	1	2	2	3.75	2.6	3.5	4
1	2	3	1	2	3	4	3	3	3	3	3	4	3	2	3	2	3	3	3	2	2	2	2	2	2	3	2	2	2.916666667	2.2	3	2.833333333
1	1	3	2	2	4	4	4	2	2	2	3	4	4	3	4	2	3	2	4	2	2	2	2	2	2	2	2	2	3.083333333	2.2	2.833333333	3.333333333
1	1	3	1	2	2	4	4	4	4	4	4	4	4	4	4	4	4	4	4	3	4	3	3	3	3	2	3	3	3.833333333	3.1	3.666666667	4
1	1	3	2	2	1	4	2	2	3	2	2	4	2	2	3	1	1	4	2	2	2	2	2	2	2	2	2	2	2.083333333	2	2	2.166666667
1	2	3	2	2	3	4	2	3	4	3	3	3	3	2	3	2	3	4	2	3	2	2	2	2	3	2	2	3	2.833333333	2.3	3	2.666666667
1	1	2	2	2	3	3	3	3	3	3	3	3	3	3	3	3	3	3	3	3	3	3	3	3	3	3	3	3	3	3	3	3
3	2	4	1	2	4	4	4	3	4	4	4	2	4	2	4	2	4	4	2	2	1	1	1	1	1	1	1	1	3.416666667	1.2	3.833333333	3
1	2	1	1	1	3	4	2	3	3	3	3	5	3	3	3	2	2	3	3	4	4	4	4	4	4	4	4	4	2.916666667	3.9	2.833333333	3
2	1	4	1	2	3	3	1	5	3	4	4	5	2	1	5	1	1	3	2	3	1	2	1	1	1	1	1	1	2.916666667	1.4	3.333333333	2.5
1	2	3	1	1	3	4	4	3	4	4	4	4	4	2	3	2	2	4	3	2	2	1	2	2	3	2	3	3	3.25	2.3	3.666666667	2.833333333
1	1	3	1	2	2	4	3	4	4	3	3	3	4	2	4	2	2	2	3	2	1	2	1	1	3	2	2	2	3	1.9	3.166666667	2.833333333
1	2	3	1	2	2	4	2	2	4	2	2	4	2	2	3	2	3	3	2	2	2	2	2	2	2	2	2	2	2.5	2	2.333333333	2.666666667
1	1	3	2	2	2	4	2	4	4	3	3	4	4	2	4	3	2	4	4	4	2	2	4	3	4	3	3	4	3.083333333	3.3	3	3.166666667
3	1	4	1	2	3	4	4	2	4	3	4	4	4	3	4	4	4	4	2	3	2	2	2	2	3	2	2	2	3.583333333	2.2	3.333333333	3.833333333
2	2	3	2	2	3	4	3	3	5	4	5	4	5	4	4	5	5	4	1	1	1	1	1	1	1	1	1	1	4.166666667	1	3.833333333	4.5
1	1	3	1	2	4	4	3	4	1	3	3	4	4	4	4	4	5	4	5	5	5	5	5	5	5	5	5	5	3.583333333	5	3	4.166666667
2	1	4	2	2	1	3	3	3	3	3	3	3	3	3	3	3	3	2	2	2	2	2	2	2	2	2	2	2	2.833333333	2	2.666666667	3
2	1	4	1	2	1	3	1	1	1	2	1	4	1	2	1	1	1	2	1	1	1	1	1	1	4	3	2	3	1.416666667	1.8	1.166666667	1.666666667
1	1	3	1	2	5	3	4	3	4	5	4	4	4	5	4	3	3	3	3	3	4	3	5	4	4	4	3	4	4	3.7	4.166666667	3.833333333
2	2	3	1	2	2	4	4	4	4	4	4	4	4	4	3	1	3	2	2	2	2	2	2	2	2	2	2	2	3.416666667	2	3.666666667	3.166666667
1	1	3	1	2	4	4	4	4	4	4	4	4	4	4	4	4	4	4	4	4	4	4	4	4	4	4	4	4	4	4	4	4
1	1	3	1	1	5	5	4	5	3	4	4	4	4	5	4	5	4	3	4	4	5	3	4	5	4	4	4	5	4.25	4.2	4.166666667	4.333333333
1	1	3	1	2	2	2	3	3	4	3	2	3	4	3	2	2	2	2	2	2	2	2	2	2	2	2	2	2	2.75	2	2.833333333	2.666666667
1	1	3	1	2	2	3	2	3	3	3	2	5	3	3	3	2	2	4	2	2	2	2	2	2	2	2	2	2	2.75	2	2.5	3
2	1	3	1	2	2	4	3	3	1	4	4	4	4	1	4	1	1	3	1	1	1	1	1	1	1	1	1	1	2.666666667	1	2.833333333	2.5
1	2	3	1	2	2	3	3	3	3	2	2	4	3	2	2	2	2	3	2	2	2	2	2	2	2	2	2	2	2.5	2	2.5	2.5
1	2	3	2	2	3	3	3	3	3	3	3	3	3	3	3	3	3	3	3	3	3	3	3	3	3	3	3	3	3	3	3	3
1	1	3	2	2	2	2	2	2	3	2	2	2	2	2	2	2	2	3	3	3	2	1	3	2	2	2	2	2	2.083333333	2.2	2.166666667	2
1	1	3	2	2	4	4	3	5	3	3	3	5	4	3	4	3	3	4	4	4	2	4	4	2	4	4	2	4	3.583333333	3.4	3.5	3.666666667
1	2	3	1	2	1	4	2	2	3	2	2	4	3	1	2	1	1	4	2	3	2	2	2	2	2	2	2	2	2	2.1	2	2
1	1	3	2	1	2	4	2	2	4	2	2	4	1	2	2	1	2	4	2	2	1	2	2	2	2	2	2	2	2.166666667	1.9	2.333333333	2
2	1	3	1	2	2	2	2	2	2	2	2	2	2	2	2	2	2	3	4	4	4	3	3	3	3	3	3	3	2	3.3	2	2
1	1	3	1	2	1	4	2	2	3	3	2	5	3	3	4	2	2	5	1	3	3	2	2	2	3	3	2	2	2.666666667	2.3	2.166666667	3.166666667
1	2	2	1	2	1	1	1	1	1	1	1	1	1	1	1	2	2	3	2	2	2	2	2	2	2	2	2	2	1.166666667	2	1	1.333333333
1	1	3	1	2	3	3	2	3	3	3	3	4	3	2	2	2	2	3	2	2	2	2	2	2	2	2	2	2	2.666666667	2	2.833333333	2.5
1	1	3	2	2	2	3	2	3	3	3	3	3	2	3	4	2	2	2	4	2	2	2	2	2	2	2	2	2	2.666666667	2.2	2.666666667	2.666666667
1	2	3	1	2	4	4	2	5	5	3	3	4	4	1	5	2	4	2	2	4	2	1	3	1	3	1	1	1	3.5	1.9	3.666666667	3.333333333
1	1	3	1	2	3	3	3	4	4	4	4	5	3	4	4	3	3	3	4	3	4	2	2	2	2	2	1	3	3.666666667	2.5	3.666666667	3.666666667
1	2	3	1	2	1	4	4	3	4	4	4	3	4	4	4	3	3	4	3	3	2	1	1	1	1	1	1	1	3.416666667	1.5	3.333333333	3.5
1	2	3	1	1	3	4	3	4	4	4	3	5	4	3	4	3	3	4	4	3	3	4	3	3	4	4	4	4	3.583333333	3.6	3.5	3.666666667
1	2	3	1	2	3	2	1	2	2	3	2	1	1	2	3	2	3	2	2	3	3	2	3	2	3	2	3	2	2.083333333	2.5	2.166666667	2
1	1	3	1	2	3	4	2	2	2	2	3	4	2	2	3	2	2	4	2	2	2	2	2	2	2	2	2	2	2.416666667	2	2.333333333	2.5
2	2	3	2	1	2	4	2	3	4	2	2	4	4	2	3	2	2	4	4	4	3	4	4	3	4	5	5	5	2.666666667	4.1	2.5	2.833333333
2	1	3	1	2	2	4	3	2	4	2	4	4	2	3	4	2	2	2	2	2	2	2	2	2	2	3	2	3	2.833333333	2.2	2.833333333	2.833333333
1	1	3	1	2	4	4	5	5	5	5	5	5	3	3	5	5	5	5	1	4	3	1	4	1	3	5	2	4	4.583333333	2.8	4.833333333	4.333333333
1	1	1	2	2	1	2	1	1	1	1	1	1	1	1	1	1	1	3	2	3	2	3	3	2	3	3	2	3	1	2.6	1	1
1	2	3	1	2	4	4	3	3	4	3	3	4	4	3	4	2	3	4	2	4	1	1	2	2	3	1	3	2	3.333333333	2.1	3.333333333	3.333333333
1	2	3	1	2	4	5	4	5	5	5	5	4	4	5	5	5	5	4	4	2	2	3	2	4	2	3	2	4	4.666666667	2.8	4.666666667	4.666666667
1	1	3	2	1	1	1	1	1	1	1	1	1	1	1	1	1	1	1	1	1	1	1	1	1	1	1	1	1	1	1	1	1
1	1	3	1	2	1	1	1	1	1	2	2	1	1	1	2	1	1	2	3	3	3	3	3	4	4	4	2	4	1.25	3.3	1.333333333	1.166666667
1	2	3	1	2	4	5	3	2	4	4	3	5	3	2	3	2	4	4	1	1	1	1	1	1	1	1	1	1	3.25	1	3.333333333	3.166666667
1	1	3	1	2	3	4	4	4	4	3	2	5	3	3	3	1	3	3	3	2	2	1	3	1	1	1	1	1	3.166666667	1.6	3.333333333	3
1	1	3	1	2	3	4	3	3	4	2	4	3	4	1	3	3	3	2	3	4	3	3	3	3	3	4	3	3	3	3.2	3.166666667	2.833333333
1	1	3	1	1	2	4	2	2	3	2	2	3	2	2	2	2	2	3	4	4	2	2	3	2	2	2	2	2	2.166666667	2.5	2.166666667	2.166666667
1	1	3	2	2	3	5	3	1	1	2	2	4	1	2	2	2	2	5	2	2	2	2	2	2	2	2	2	2	2.083333333	2	2	2.166666667
1	1	3	1	2	2	4	3	3	3	3	3	5	3	2	3	3	2	4	3	3	3	2	2	1	1	2	1	1	2.916666667	1.9	2.833333333	3
1	2	3	1	2	3	4	4	2	3	3	4	4	3	3	3	3	3	4	2	2	2	2	2	2	3	2	2	2	3.166666667	2.1	3.166666667	3.166666667
1	1	3	1	2	5	5	5	3	4	5	5	5	4	4	5	5	5	3	4	4	4	2	3	3	4	2	2	2	4.583333333	3	4.5	4.666666667
1	2	3	1	2	4	4	4	4	4	4	4	4	4	4	4	4	4	4	2	2	2	2	2	2	3	2	2	2	4	2.1	4	4
2	1	3	1	1	1	3	1	1	1	1	1	3	1	1	1	4	1	4	5	3	4	5	2	2	5	5	5	5	1.416666667	4.1	1	1.833333333
2	2	3	1	2	3	4	4	3	4	3	3	3	3	3	3	3	3	4	3	3	3	3	3	3	4	4	2	3	3.166666667	3.1	3.333333333	3
2	1	4	2	2	1	1	1	1	1	1	1	1	1	1	1	1	1	1	1	1	1	1	1	1	1	1	2	1	1	1.1	1	1
1	2	3	2	2	4	4	3	4	5	3	3	5	4	2	4	3	3	4	4	4	2	4	3	4	4	4	2	2	3.583333333	3.3	3.666666667	3.5
1	2	3	1	2	2	2	2	2	2	2	2	2	2	2	2	2	2	3	2	2	2	2	2	2	2	2	2	2	2	2	2	2
1	1	3	1	2	3	4	3	3	4	3	3	3	4	4	4	3	3	4	3	4	4	2	3	4	4	3	4	4	3.333333333	3.5	3.166666667	3.5
1	1	3	1	2	3	4	4	4	4	4	4	4	4	4	4	4	4	2	3	3	3	3	3	3	3	5	3	2	3.916666667	3.1	3.833333333	4
1	1	2	1	2	2	3	3	3	2	2	3	3	4	2	2	3	2	2	1	4	4	4	4	4	3	3	3	3	2.583333333	3.3	2.5	2.666666667
1	1	2	1	2	1	3	4	1	4	3	3	4	1	3	2	2	2	3	2	2	2	4	4	3	4	4	2	3	2.5	3	2.666666667	2.333333333
1	2	2	1	1	2	3	2	1	1	1	1	4	1	1	1	1	2	2	3	4	3	1	3	2	2	2	2	2	1.5	2.4	1.333333333	1.666666667
1	2	3	1	2	4	4	1	3	4	4	3	5	3	2	2	2	1	4	1	1	1	1	1	1	1	1	1	1	2.833333333	1	3.166666667	2.5
1	1	3	1	2	4	5	5	5	3	3	5	5	5	2	4	3	3	3	3	3	4	3	3	3	3	3	3	3	3.916666667	3.1	4.166666667	3.666666667
1	2	2	1	2	2	3	3	4	4	2	3	4	4	2	1	2	1	3	4	1	1	1	1	1	1	1	1	3	2.666666667	1.5	3	2.333333333
2	2	4	1	1	1	3	2	2	2	2	3	2	2	2	2	2	2	4	4	2	2	4	4	4	5	4	3	2	2	3.4	2	2
1	2	2	2	2	3	3	4	2	3	3	3	4	3	3	4	4	4	4	4	4	3	2	2	1	3	3	2	2	3.333333333	2.6	3	3.666666667
1	2	3	1	2	2	4	3	3	3	4	4	4	3	3	4	3	3	4	3	2	1	1	3	3	3	1	1	1	3.25	1.9	3.166666667	3.333333333
1	2	2	1	2	2	4	2	4	4	2	2	5	3	2	4	2	3	4	2	2	2	2	2	2	2	2	2	2	2.916666667	2	2.666666667	3.166666667
1	2	1	2	2	4	4	3	4	4	3	2	4	4	3	2	2	2	1	4	4	4	4	4	4	4	4	4	4	3.083333333	4	3.333333333	2.833333333
1	2	3	1	2	3	3	2	3	3	2	2	4	3	2	2	2	2	2	4	2	2	3	4	2	4	2	2	2	2.5	2.7	2.5	2.5
1	2	2	1	1	3	4	2	4	4	4	4	4	4	3	3	3	4	4	3	2	4	2	2	2	3	2	4	4	3.5	2.8	3.5	3.5
1	1	3	2	2	3	2	3	2	2	2	3	3	3	3	3	3	3	3	3	3	3	2	4	3	3	3	3	3	2.75	3	2.5	3
1	2	1	1	2	2	2	1	1	1	1	1	1	1	1	1	1	1	2	1	1	1	1	1	1	1	1	1	1	1.083333333	1	1.166666667	1
1	1	2	2	2	1	3	4	1	1	1	2	1	1	3	3	1	1	3	2	3	1	1	1	1	1	1	1	1	1.666666667	1.3	1.666666667	1.666666667
2	1	4	1	2	2	4	2	4	3	2	2	4	4	2	3	2	3	3	2	2	1	1	2	2	1	1	2	2	2.75	1.6	2.5	3
2	1	4	1	1	2	4	3	4	4	4	4	5	2	2	3	3	2	3	2	4	3	5	2	2	5	4	4	4	3.166666667	3.5	3.5	2.833333333
2	2	4	1	1	2	4	1	1	3	4	1	3	3	1	4	4	2	3	3	2	3	4	4	5	1	5	1	4	2.416666667	3.2	2	2.833333333
1	2	2	2	2	3	4	3	4	2	2	2	4	3	3	3	2	3	3	2	2	2	2	2	2	2	2	2	3	2.833333333	2.1	2.666666667	3
1	2	3	1	1	4	4	3	3	2	2	3	4	3	2	4	3	3	2	2	2	2	2	2	2	3	2	2	2	3	2.1	2.833333333	3.166666667
1	1	1	1	2	2	4	2	3	2	2	2	4	4	2	4	3	4	4	3	3	2	3	4	2	4	3	2	2	2.833333333	2.8	2.166666667	3.5
1	2	2	1	2	4	4	2	4	4	3	2	5	4	2	4	2	2	4	2	2	2	2	2	2	2	2	2	2	3.166666667	2	3.166666667	3.166666667
2	1	4	1	2	2	4	4	4	4	4	3	4	4	2	4	2	2	2	2	2	2	2	2	2	2	2	2	2	3.25	2	3.5	3
1	2	3	1	2	2	3	2	3	2	2	2	4	1	2	4	2	3	4	4	4	4	2	2	3	4	3	3	3	2.416666667	3.2	2.166666667	2.666666667
1	1	3	1	2	1	3	3	3	2	3	3	4	4	2	4	1	2	4	3	4	3	3	2	4	4	4	4	4	2.666666667	3.5	2.5	2.833333333
1	1	3	1	2	3	4	3	3	2	3	3	4	4	3	3	3	2	3	4	4	2	2	4	3	3	1	2	2	3	2.7	2.833333333	3.166666667
1	1	3	1	1	3	4	3	3	3	2	3	3	3	2	2	3	3	1	2	3	1	2	3	3	3	1	1	2	2.75	2.1	2.833333333	2.666666667
1	1	3	1	2	4	4	3	3	4	3	2	4	2	3	4	4	3	3	2	3	1	2	3	2	3	2	3	3	3.25	2.4	3.166666667	3.333333333
1	1	2	1	2	4	4	3	2	4	4	4	4	2	4	4	4	4	3	4	4	4	4	4	4	4	4	4	4	3.583333333	4	3.5	3.666666667
1	1	2	1	2	2	3	2	2	3	2	2	4	3	1	2	1	2	2	3	3	2	2	2	2	2	2	2	2	2.166666667	2.2	2.166666667	2.166666667
1	2	2	1	2	2	3	4	2	4	3	4	4	2	2	3	2	3	4	2	2	2	1	2	2	1	1	1	1	2.916666667	1.5	3.166666667	2.666666667
1	2	3	1	2	2	3	2	2	2	2	3	3	2	2	2	2	2	4	1	1	1	2	1	1	3	3	3	2	2.166666667	1.8	2.166666667	2.166666667
1	2	2	1	2	3	4	3	4	5	3	3	5	3	3	4	1	3	3	4	2	2	2	2	2	2	4	2	2	3.333333333	2.4	3.5	3.166666667
1	2	2	1	2	1	2	3	3	3	4	3	3	2	3	2	4	3	3	3	3	3	3	3	3	3	3	3	3	2.833333333	3	2.833333333	2.833333333
1	2	2	1	2	3	5	4	5	5	5	5	5	4	5	5	5	4	4	5	5	3	4	4	4	4	5	3	5	4.583333333	4.2	4.5	4.666666667
2	1	3	2	2	2	1	3	2	2	3	2	1	1	2	2	3	2	2	2	2	2	2	2	2	2	2	2	2	2.083333333	2	2.333333333	1.833333333
1	2	2	1	2	3	5	3	3	5	3	2	5	3	1	5	1	3	3	2	2	2	2	2	2	2	4	2	1	3.083333333	2.1	3.166666667	3
1	2	1	1	2	2	4	2	3	4	2	1	3	3	1	3	1	1	3	4	4	3	2	2	2	3	1	3	3	2.166666667	2.7	2.333333333	2
1	1	1	1	2	3	4	3	2	4	3	3	2	3	3	2	2	2	2	2	1	2	2	2	2	2	2	2	2	2.666666667	1.9	3	2.333333333
1	2	2	1	2	3	4	3	3	3	3	3	3	4	3	3	3	3	3	4	4	4	4	4	3	4	4	3	2	3.083333333	3.6	3	3.166666667
1	1	3	1	2	3	4	3	4	3	3	3	4	4	3	4	3	3	3	2	2	2	2	2	2	3	3	2	3	3.333333333	2.3	3.166666667	3.5
1	1	3	1	1	2	4	3	3	4	2	3	4	3	2	4	3	3	3	4	4	4	4	4	4	4	4	4	4	3	4	2.833333333	3.166666667
2	2	4	1	1	2	2	3	2	2	2	2	3	2	2	2	2	2	2	3	4	4	3	2	2	4	3	4	4	2.166666667	3.3	2.166666667	2.166666667
1	1	3	2	2	2	1	1	3	2	1	2	2	3	1	3	2	1	3	3	3	2	2	2	2	1	2	3	3	1.916666667	2.3	1.833333333	2
1	2	2	1	1	3	4	3	2	3	4	4	4	3	3	3	3	4	4	3	3	2	4	2	2	3	3	4	3	3.25	2.9	3.166666667	3.333333333
2	1	4	1	2	2	3	4	2	2	2	2	2	3	3	2	2	2	2	4	3	3	2	2	2	2	2	2	2	2.333333333	2.4	2.333333333	2.333333333
1	2	2	1	2	4	4	4	4	4	4	4	4	4	4	4	4	4	4	4	4	4	4	4	4	4	4	4	4	4	4	4	4
1	1	2	2	2	4	4	4	4	4	4	4	4	4	4	4	4	4	3	4	4	4	4	4	4	4	4	4	4	4	4	4	4
1	1	2	1	2	2	2	2	2	2	2	2	2	2	2	2	2	2	3	2	2	2	1	1	1	2	1	2	1	2	1.5	2	2
1	1	1	2	2	2	4	3	2	4	4	3	5	2	4	4	3	3	4	4	4	3	5	5	5	5	5	4	3	3.25	4.3	3	3.5
2	1	3	1	2	1	4	2	5	3	2	2	5	4	2	5	1	1	2	5	3	1	2	2	3	3	2	3	3	2.75	2.7	2.5	3
1	2	3	1	2	2	2	2	2	4	2	2	3	2	2	3	2	2	1	5	3	2	4	2	2	2	4	4	5	2.333333333	3.3	2.333333333	2.333333333
1	2	3	1	2	3	4	2	4	4	4	3	4	3	3	3	2	3	4	4	2	2	2	2	2	3	2	2	3	3.166666667	2.4	3.333333333	3
1	2	2	1	2	3	3	3	4	5	4	4	3	4	2	3	4	3	3	1	1	1	1	1	1	1	1	1	1	3.5	1	3.833333333	3.166666667
1	1	4	2	2	3	4	4	4	4	4	4	5	4	4	4	4	4	4	4	4	4	2	2	4	4	2	2	2	4	3	3.833333333	4.166666667
1	1	2	1	1	4	4	2	2	4	3	3	4	2	3	4	3	2	4	5	4	3	4	3	2	4	4	3	4	3	3.6	3	3
2	1	3	2	2	4	4	4	4	4	4	4	4	4	4	4	4	4	4	4	4	4	4	4	4	4	4	4	4	4	4	4	4
1	2	2	1	2	3	4	3	3	3	4	4	5	4	4	4	3	3	4	3	3	2	2	3	2	3	3	3	3	3.583333333	2.7	3.333333333	3.833333333
1	1	3	2	2	1	1	1	1	1	1	1	1	1	1	1	1	1	4	3	1	1	1	1	1	1	1	1	1	1	1.2	1	1
1	2	2	1	2	3	5	4	2	4	4	4	5	4	4	4	4	4	5	4	4	3	4	4	3	3	2	3	2	3.833333333	3.2	3.5	4.166666667
1	1	3	2	2	4	3	3	4	3	4	3	4	3	3	3	3	3	4	3	4	4	3	3	3	3	3	4	3	3.333333333	3.3	3.5	3.166666667
1	1	3	2	2	3	3	3	3	3	4	3	3	3	4	3	2	4	4	3	3	3	2	2	2	2	2	2	2	3.166666667	2.3	3.166666667	3.166666667
1	1	2	1	2	2	4	2	3	2	2	2	4	2	2	2	2	2	3	3	3	3	3	3	3	3	2	3	2	2.25	2.8	2.166666667	2.333333333
1	1	3	1	2	4	4	3	3	4	3	3	5	4	3	3	4	4	4	3	3	2	3	2	2	3	3	2	3	3.583333333	2.6	3.333333333	3.833333333
1	2	2	1	2	2	4	4	4	3	3	3	4	3	2	4	3	1	3	2	2	2	2	2	2	2	2	2	2	3	2	3.166666667	2.833333333
1	1	2	1	2	3	4	3	3	4	3	3	4	4	3	4	3	3	4	1	1	1	1	1	1	1	1	1	1	3.333333333	1	3.166666667	3.5
2	1	3	2	2	2	3	3	2	2	3	3	4	2	2	4	2	2	3	2	2	2	2	2	2	2	2	2	2	2.583333333	2	2.5	2.666666667
1	2	1	1	2	4	4	3	3	4	4	4	4	3	3	3	4	3	2	4	4	3	1	2	2	3	2	2	2	3.5	2.5	3.666666667	3.333333333
1	1	3	2	2	2	2	2	4	4	4	3	4	3	2	4	2	3	4	2	1	1	1	1	1	1	1	1	1	3.083333333	1.1	3.166666667	3
2	2	4	1	1	3	4	4	3	3	3	4	4	3	3	4	2	4	3	4	4	2	2	2	2	3	3	2	1	3.333333333	2.5	3.333333333	3.333333333
1	1	3	2	2	2	3	3	2	4	3	2	3	4	3	2	1	2	4	3	4	4	4	3	2	4	4	2	4	2.583333333	3.4	2.666666667	2.5
1	1	2	1	2	3	4	3	2	4	3	4	4	4	2	3	3	2	3	2	3	1	2	2	1	4	2	2	2	3.083333333	2.1	3.166666667	3
2	1	4	1	2	3	3	4	3	2	3	4	4	3	3	3	4	3	3	2	3	2	2	2	2	3	3	1	3	3.25	2.3	3.166666667	3.333333333
1	1	2	1	2	1	4	3	1	4	4	4	4	1	3	2	4	1	4	2	2	1	1	1	1	1	1	1	1	2.666666667	1.2	2.833333333	2.5
1	2	3	1	1	3	4	2	2	4	2	2	4	3	2	3	2	2	2	4	3	3	3	2	3	4	4	3	3	2.583333333	3.2	2.5	2.666666667
1	1	3	1	2	3	4	4	4	4	4	4	4	4	3	4	3	4	3	4	2	2	2	2	2	4	2	2	4	3.75	2.6	3.833333333	3.666666667
1	2	2	1	2	2	4	2	2	2	2	2	4	2	2	3	1	1	3	2	2	2	2	2	2	2	3	2	3	2.083333333	2.2	2	2.166666667
1	2	2	2	2	3	4	3	3	4	4	4	4	3	4	4	3	3	3	2	2	2	2	2	2	2	2	2	2	3.5	2	3.5	3.5
1	2	2	2	2	2	4	3	4	4	3	3	4	4	3	4	3	3	3	2	2	2	2	2	2	2	2	2	2	3.333333333	2	3.166666667	3.5
1	2	1	1	2	4	4	3	4	3	2	3	4	3	2	3	4	4	4	4	4	4	2	3	3	4	3	3	2	3.25	3.2	3.166666667	3.333333333
1	2	3	2	2	4	4	4	3	2	4	2	5	2	4	4	2	2	4	2	4	3	2	1	1	3	2	1	1	3.166666667	2	3.166666667	3.166666667
1	1	2	1	1	3	5	4	3	4	3	3	4	3	3	3	2	4	4	5	4	3	5	4	3	5	4	5	5	3.25	4.3	3.333333333	3.166666667
1	2	1	1	2	2	4	2	2	4	2	2	4	4	2	2	2	2	3	2	2	2	2	2	2	2	4	3	3	2.5	2.4	2.333333333	2.666666667
1	1	3	1	2	3	4	3	4	4	3	3	4	4	2	3	2	3	4	3	2	2	2	2	2	2	2	2	2	3.166666667	2.1	3.333333333	3
1	2	2	1	2	4	4	3	4	4	4	3	5	4	2	4	4	4	4	2	4	3	4	4	2	4	4	3	3	3.75	3.3	3.666666667	3.833333333
1	1	3	1	2	2	2	1	1	3	2	1	2	1	1	1	1	1	2	2	1	1	1	1	1	1	1	1	1	1.416666667	1.1	1.666666667	1.166666667
1	1	3	1	2	3	4	2	4	3	2	3	5	2	2	5	1	3	5	2	4	2	2	4	3	1	1	1	1	2.916666667	2.1	2.833333333	3
2	1	4	1	2	4	4	4	4	5	3	4	4	4	4	4	3	4	4	2	2	2	2	2	2	2	2	2	2	3.916666667	2	4	3.833333333
1	1	2	1	2	2	3	3	2	3	3	2	4	2	3	2	3	3	3	1	3	2	3	2	2	3	3	2	2	2.666666667	2.3	2.5	2.833333333
1	1	1	2	2	3	4	4	4	4	4	4	4	4	4	4	4	4	4	3	4	4	3	4	4	4	4	4	4	3.916666667	3.8	3.833333333	4
1	1	2	1	2	4	4	2	2	4	4	4	4	4	2	4	2	2	2	2	2	2	2	2	2	2	2	2	2	3.166666667	2	3.333333333	3
1	2	2	1	2	2	4	1	4	4	2	2	4	3	2	2	2	2	3	1	1	1	1	1	1	1	1	1	1	2.5	1	2.5	2.5
1	1	2	1	2	2	3	3	4	4	3	3	2	4	3	4	2	3	2	2	2	2	2	3	3	2	2	2	4	3.083333333	2.4	3.166666667	3
1	2	2	1	2	3	5	2	2	4	3	3	4	2	2	4	3	2	3	4	2	1	1	2	1	4	2	2	3	2.833333333	2.2	2.833333333	2.833333333
1	1	1	1	2	2	4	3	2	3	2	2	4	3	2	3	2	3	4	2	2	2	2	2	2	2	2	2	2	2.583333333	2	2.333333333	2.833333333
1	1	1	1	2	4	3	4	2	2	4	4	4	2	2	4	2	2	4	3	4	2	2	2	2	2	2	2	2	3	2.3	3.333333333	2.666666667
1	2	2	1	2	2	4	2	3	2	4	2	5	3	2	4	2	1	4	3	2	1	1	1	1	1	1	1	1	2.666666667	1.3	2.5	2.833333333
1	1	3	1	2	2	2	2	1	1	1	1	1	1	2	1	2	2	1	3	3	2	2	2	2	2	2	2	3	1.416666667	2.3	1.333333333	1.5
1	1	1	1	2	1	2	4	1	4	1	4	1	4	1	1	1	1	3	4	3	1	1	1	1	3	3	1	3	2	2.1	2.5	1.5
2	1	4	1	2	4	4	4	2	3	4	4	4	3	4	4	2	2	2	4	4	3	4	3	2	4	4	3	4	3.333333333	3.5	3.5	3.166666667
1	2	1	1	2	2	4	2	2	4	2	2	4	3	2	3	2	2	4	2	2	2	2	2	2	2	2	2	2	2.5	2	2.333333333	2.666666667
1	2	3	1	2	2	4	2	2	4	2	3	4	3	3	4	3	3	4	2	2	2	1	1	1	1	1	1	1	2.916666667	1.3	2.5	3.333333333
1	1	3	1	2	2	4	2	2	2	2	2	2	3	2	2	2	2	4	2	2	2	2	2	2	2	2	2	2	2.083333333	2	2	2.166666667
1	2	2	1	2	4	5	5	3	4	3	3	4	5	3	4	3	3	4	5	5	3	4	2	2	4	4	4	4	3.666666667	3.7	3.666666667	3.666666667
1	2	2	1	2	3	3	3	3	4	3	2	4	3	2	2	2	2	2	5	4	3	5	3	4	5	4	4	4	2.75	4.1	3	2.5
1	2	2	2	2	2	4	3	3	2	4	4	4	3	4	4	2	3	2	1	3	2	2	2	2	2	2	3	3	3.166666667	2.2	3	3.333333333
1	1	2	1	2	3	4	3	3	4	2	3	5	4	3	4	4	2	4	4	3	2	3	2	2	3	2	2	4	3.333333333	2.7	3	3.666666667
1	2	1	1	2	4	2	3	3	3	2	3	3	4	1	2	1	4	3	2	3	2	1	3	3	3	1	2	2	2.75	2.2	3	2.5
1	1	3	1	1	3	4	3	2	3	2	2	4	2	2	3	2	2	4	3	3	3	2	2	2	2	2	2	2	2.5	2.3	2.5	2.5
2	1	4	2	2	2	3	2	3	4	2	2	4	3	2	4	2	2	3	2	2	2	2	2	2	2	2	2	2	2.666666667	2	2.5	2.833333333
2	1	4	1	2	3	4	2	2	4	2	2	3	2	2	3	2	3	3	2	2	1	1	2	1	2	3	2	1	2.5	1.7	2.5	2.5
1	1	3	1	2	4	4	4	3	4	4	4	5	3	4	4	4	4	3	4	4	4	2	3	2	3	2	2	2	3.916666667	2.8	3.833333333	4
1	1	2	1	2	3	4	2	2	4	2	2	4	3	2	2	2	3	3	4	4	2	3	3	2	2	3	2	2	2.583333333	2.7	2.5	2.666666667
1	2	3	1	2	4	4	2	3	4	3	3	4	2	3	3	2	2	4	2	2	2	2	2	2	2	2	2	2	2.916666667	2	3.166666667	2.666666667
2	1	3	1	2	3	3	3	3	3	3	3	3	3	3	3	3	3	3	3	3	3	3	3	3	3	3	3	3	3	3	3	3
1	2	3	1	2	3	4	3	2	3	3	3	3	2	2	3	3	4	4	4	4	3	4	4	4	4	4	3	3	2.833333333	3.7	2.833333333	2.833333333
1	1	1	2	2	4	3	3	3	4	4	3	4	3	3	4	3	3	4	2	2	2	2	2	2	2	2	2	2	3.416666667	2	3.5	3.333333333
1	2	1	2	2	3	3	3	3	3	3	3	3	3	3	3	3	3	4	2	2	2	2	2	2	2	2	2	2	3	2	3	3
1	1	3	1	2	4	4	2	4	4	4	4	5	4	3	3	2	3	3	4	2	2	2	2	4	3	2	2	2	3.5	2.5	3.666666667	3.333333333
1	1	1	1	2	2	1	2	2	2	2	2	1	2	2	1	2	2	4	2	2	2	2	2	2	2	2	2	2	1.833333333	2	2	1.666666667
2	2	4	1	2	3	4	3	3	4	3	3	4	4	3	3	3	4	4	2	2	2	2	2	2	2	3	3	4	3.333333333	2.4	3.166666667	3.5
1	1	2	1	2	4	5	4	4	5	4	4	5	4	3	5	2	4	4	1	1	1	1	1	1	1	1	1	1	4	1	4.166666667	3.833333333
2	2	4	1	2	2	4	2	2	4	2	2	4	3	2	4	2	2	3	2	4	2	3	2	2	2	2	2	2	2.583333333	2.3	2.333333333	2.833333333
1	1	3	2	2	3	3	3	3	4	4	3	4	3	1	3	2	2	1	2	1	1	1	1	1	1	1	1	1	2.916666667	1.1	3.333333333	2.5
1	2	2	1	2	1	4	2	4	5	3	2	4	3	1	3	3	2	5	2	1	1	1	1	1	1	1	1	1	2.75	1.1	2.833333333	2.666666667
1	1	3	1	2	2	4	4	5	4	4	4	5	4	2	4	3	2	4	2	2	2	2	2	2	3	2	1	3	3.583333333	2.1	3.833333333	3.333333333
1	2	3	1	2	4	4	4	4	4	4	4	4	4	4	4	4	3	3	2	3	3	4	3	2	3	4	3	4	3.916666667	3.1	4	3.833333333
1	1	1	1	2	2	5	3	5	4	3	2	5	3	1	3	5	4	5	3	3	3	1	1	1	4	2	2	3	3.333333333	2.3	3.166666667	3.5
2	2	4	1	2	5	5	4	3	4	4	4	5	4	3	4	4	2	2	2	3	2	4	2	3	4	4	3	2	3.833333333	2.9	4	3.666666667
1	2	2	1	1	3	5	2	2	3	2	2	5	3	2	4	2	4	2	4	4	1	2	2	2	4	4	2	1	2.833333333	2.6	2.333333333	3.333333333
1	2	3	2	2	4	4	3	4	4	3	3	4	4	4	4	3	3	3	2	2	2	2	2	2	2	2	2	2	3.583333333	2	3.5	3.666666667
1	2	3	1	1	1	2	1	2	1	1	2	2	2	1	2	1	1	3	4	4	3	3	4	3	3	2	2	3	1.416666667	3.1	1.333333333	1.5
1	1	1	1	2	4	5	4	3	4	4	4	5	4	4	4	4	5	4	4	5	4	4	4	3	4	4	2	4	4.083333333	3.8	3.833333333	4.333333333
1	2	2	1	2	4	3	3	2	4	4	4	4	3	3	4	4	4	2	2	2	1	2	2	2	3	2	1	1	3.583333333	1.8	3.5	3.666666667
1	2	3	1	2	1	4	3	3	4	3	2	3	3	2	2	1	1	4	2	4	2	2	2	2	3	3	4	3	2.333333333	2.7	2.666666667	2
1	1	2	2	2	3	4	3	3	4	4	3	4	3	2	3	3	3	4	3	4	4	2	3	3	3	4	3	3	3.166666667	3.2	3.333333333	3
1	2	4	2	1	2	4	4	2	2	4	4	3	4	4	4	4	4	4	2	4	4	2	4	4	2	4	4	4	3.416666667	3.4	3	3.833333333
1	1	1	2	2	2	3	2	2	2	3	2	4	3	3	2	4	1	4	1	1	1	1	1	1	1	1	1	1	2.5	1	2.166666667	2.833333333
1	2	2	2	1	5	5	3	5	4	3	4	5	4	3	5	2	3	4	4	3	2	4	3	2	5	4	4	5	3.833333333	3.6	4	3.666666667
1	1	3	1	1	4	5	4	5	4	4	4	4	5	1	4	4	4	2	5	3	1	5	2	2	5	5	2	2	3.916666667	3.2	4.166666667	3.666666667
1	2	2	2	2	2	3	2	2	1	1	3	4	1	1	3	3	4	3	5	5	4	5	5	3	5	5	5	5	2.25	4.7	1.833333333	2.666666667
1	2	2	2	1	3	4	2	3	2	2	3	4	3	3	2	2	3	4	2	2	2	2	2	2	2	2	2	2	2.666666667	2	2.5	2.833333333
1	2	2	1	2	4	4	4	4	4	4	4	4	4	3	4	3	4	4	3	4	3	2	2	3	3	2	2	2	3.833333333	2.6	4	3.666666667
1	2	1	2	1	3	2	2	1	3	3	3	4	4	3	2	3	2	3	5	3	3	3	3	3	2	4	4	4	2.75	3.4	2.5	3
1	1	2	2	2	3	4	3	4	4	4	3	5	3	3	3	2	2	2	4	4	2	4	2	1	3	2	2	1	3.25	2.5	3.5	3
2	1	4	2	2	4	4	4	4	4	3	4	4	4	3	4	4	4	4	4	4	3	3	3	4	2	3	4	2	3.833333333	3.2	3.833333333	3.833333333
1	1	2	1	2	4	3	2	4	5	3	3	4	2	3	5	4	4	4	4	3	4	2	4	3	3	4	5	4	3.583333333	3.6	3.5	3.666666667
1	1	2	1	2	2	5	3	3	3	3	3	4	2	3	2	3	2	3	4	5	3	2	4	4	4	4	3	2	2.75	3.5	2.833333333	2.666666667
1	1	2	2	2	2	4	3	4	3	3	3	4	1	2	2	3	3	4	1	1	1	1	2	1	2	1	1	3	2.75	1.4	3	2.5
2	1	4	2	2	2	3	1	2	4	2	3	3	4	2	3	2	3	4	4	3	2	3	2	2	4	3	2	4	2.583333333	2.9	2.333333333	2.833333333
1	1	1	2	2	2	3	3	3	3	3	3	5	3	2	3	2	3	4	3	1	1	1	1	1	1	1	1	1	2.916666667	1.2	2.833333333	3
1	2	2	2	2	3	3	4	1	4	3	3	4	1	2	3	3	3	2	3	3	2	2	2	2	2	2	2	2	2.833333333	2.2	3	2.666666667
2	2	4	1	2	2	4	4	3	4	4	4	4	4	3	3	3	3	4	2	2	2	2	2	2	2	2	2	2	3.416666667	2	3.5	3.333333333
1	1	1	2	2	2	4	3	2	2	3	3	3	3	3	3	3	2	4	4	3	1	1	3	1	2	1	1	2	2.666666667	1.9	2.5	2.833333333
1	1	1	1	2	2	4	4	2	4	4	4	4	2	2	2	2	2	4	2	2	2	2	2	2	2	2	2	2	2.833333333	2	3.333333333	2.333333333
1	2	3	2	2	4	2	5	5	5	5	4	3	3	2	5	5	5	2	5	4	4	3	5	3	5	5	4	4	4.25	4.2	4.666666667	3.833333333
1	1	1	2	2	4	1	2	2	1	3	3	3	1	3	3	2	2	1	2	2	1	2	2	1	2	2	1	2	2.416666667	1.7	2.5	2.333333333
1	2	3	1	2	2	4	3	4	2	3	2	4	4	3	4	2	3	3	2	2	3	2	3	2	3	2	4	4	3	2.7	2.666666667	3.333333333
1	1	1	2	2	3	3	3	2	3	3	3	3	2	3	2	2	3	4	2	3	2	2	2	2	2	2	2	2	2.666666667	2.1	2.833333333	2.5
1	2	1	2	1	3	4	3	2	3	3	2	3	2	2	3	2	2	4	3	2	2	1	1	1	2	2	2	2	2.5	1.8	2.666666667	2.333333333
1	1	1	2	2	4	4	3	3	3	3	3	4	4	3	3	3	3	4	4	4	3	3	4	4	4	4	4	4	3.25	3.8	3.166666667	3.333333333
1	1	2	2	1	4	3	3	3	3	4	4	4	3	3	3	2	3	3	3	3	2	2	3	3	3	2	2	2	3.25	2.5	3.5	3
2	1	3	1	1	3	3	3	3	3	3	3	3	3	3	3	3	3	3	3	3	3	3	3	3	3	3	3	3	3	3	3	3
2	2	4	1	1	2	4	2	2	4	3	3	4	3	3	3	3	3	4	3	4	2	1	3	1	3	1	1	3	2.916666667	2.2	2.666666667	3.166666667
1	1	3	2	1	3	4	3	4	4	3	3	4	4	3	4	2	2	2	4	4	4	4	2	2	4	4	4	4	3.25	3.6	3.333333333	3.166666667
1	1	1	1	2	1	3	2	2	2	3	1	3	2	1	3	1	2	4	1	2	1	1	1	1	1	1	1	1	1.916666667	1.1	1.833333333	2
1	1	3	2	2	3	3	3	3	3	3	3	3	3	3	3	3	3	3	4	4	2	4	4	4	4	4	4	3	3	3.7	3	3
1	2	3	2	2	5	5	4	2	4	4	4	5	4	3	3	3	3	3	4	2	1	4	1	1	4	4	1	2	3.666666667	2.4	3.833333333	3.5
1	1	3	2	2	2	4	2	1	3	2	2	4	2	2	2	2	2	3	1	1	1	1	2	1	1	2	1	1	2.166666667	1.2	2	2.333333333
1	2	3	2	2	3	5	4	2	3	3	3	5	4	3	4	3	3	4	4	4	3	2	3	3	4	4	2	3	3.333333333	3.2	3	3.666666667
1	1	3	2	2	4	3	4	3	4	4	4	4	4	4	3	4	4	3	3	4	3	4	3	3	4	4	3	4	3.833333333	3.5	3.833333333	3.833333333
1	1	3	2	2	2	3	1	2	2	2	2	3	2	2	2	2	2	3	2	2	2	2	2	2	2	2	2	2	2	2	1.833333333	2.166666667
1	2	2	2	2	3	4	1	3	4	1	1	4	1	1	1	1	1	3	4	4	4	1	1	1	4	4	4	4	1.833333333	3.1	2.166666667	1.5
1	2	2	2	2	2	4	3	3	4	3	3	4	3	3	3	3	3	3	2	2	2	2	2	2	3	2	2	2	3.083333333	2.1	3	3.166666667
1	2	3	2	2	3	3	3	3	2	2	2	2	2	2	2	2	2	3	4	4	4	4	4	4	4	4	4	4	2.25	4	2.5	2
1	2	1	2	2	1	4	3	4	4	2	4	4	3	4	4	1	3	4	3	2	3	3	4	4	4	4	3	3	3.083333333	3.3	3	3.166666667
1	2	1	2	2	3	4	3	2	3	3	3	3	2	2	3	2	3	4	4	4	3	2	2	3	3	3	2	2	2.666666667	2.8	2.833333333	2.5
1	2	1	1	2	4	4	3	4	2	3	4	4	4	2	5	3	2	4	2	1	1	3	1	1	4	3	2	2	3.333333333	2	3.333333333	3.333333333
1	1	1	2	1	4	4	4	3	3	4	3	5	5	3	4	3	4	4	2	3	1	2	2	2	2	2	2	3	3.75	2.1	3.5	4
1	1	3	1	2	2	4	2	2	3	2	3	3	2	2	3	3	2	4	2	2	2	1	2	2	2	2	2	2	2.416666667	1.9	2.333333333	2.5
1	2	3	1	2	3	4	2	3	2	2	2	3	2	2	2	3	2	4	2	2	1	1	2	2	2	2	2	2	2.333333333	1.8	2.333333333	2.333333333
1	2	3	2	2	2	2	2	3	3	2	2	3	4	2	3	2	3	2	4	4	4	4	4	4	4	4	4	4	2.583333333	4	2.333333333	2.833333333
1	1	3	2	1	2	4	2	3	3	2	2	4	2	2	3	2	2	3	3	3	3	3	3	3	3	3	3	3	2.416666667	3	2.333333333	2.5
1	1	1	2	2	5	5	5	1	4	4	1	5	1	2	1	4	3	2	1	1	1	1	1	1	1	1	1	1	3	1	3.333333333	2.666666667
1	2	1	2	2	3	5	5	1	4	2	2	5	5	2	2	5	5	4	2	2	2	2	2	2	2	2	2	2	3.416666667	2	2.833333333	4
1	1	1	2	2	4	4	3	4	4	4	4	4	4	4	4	3	4	2	2	2	2	2	2	2	2	2	2	2	3.833333333	2	3.833333333	3.833333333
1	2	2	1	1	1	4	3	2	3	1	1	4	2	1	3	3	3	3	3	3	2	2	3	2	3	3	2	1	2.25	2.4	1.833333333	2.666666667
1	1	3	2	2	4	4	3	2	4	4	4	5	3	4	3	3	2	4	2	2	2	2	2	2	2	2	2	2	3.416666667	2	3.5	3.333333333
2	1	4	2	2	3	3	1	2	4	4	3	5	2	2	4	3	2	5	2	2	1	2	2	1	2	2	2	2	2.916666667	1.8	2.833333333	3
1	2	2	2	2	1	4	1	1	2	1	1	3	1	1	1	2	1	3	4	1	1	1	1	1	1	1	1	1	1.333333333	1.3	1.166666667	1.5
1	1	2	2	2	3	4	4	4	4	3	4	5	4	3	4	3	4	2	4	3	3	3	4	4	4	4	3	4	3.75	3.6	3.666666667	3.833333333
1	2	1	1	1	4	3	4	4	4	2	2	5	4	2	4	2	5	3	5	5	3	5	5	5	5	5	2	3	3.5	4.3	3.333333333	3.666666667
1	1	1	2	2	3	4	2	3	4	3	3	4	3	2	4	2	2	2	2	2	1	1	2	1	2	2	2	2	2.916666667	1.7	3	2.833333333
1	1	3	2	2	2	5	2	3	2	2	2	2	3	2	2	3	2	3	5	4	4	3	4	3	5	3	4	3	2.25	3.8	2.166666667	2.333333333
1	1	3	2	2	2	3	2	1	1	1	1	4	1	1	1	1	1	3	1	1	1	1	1	1	1	1	1	3	1.416666667	1.2	1.333333333	1.5
1	2	2	2	1	4	4	4	2	3	2	3	4	3	3	2	2	3	3	2	3	2	3	2	3	2	3	2	3	2.916666667	2.5	3	2.833333333
1	2	2	2	2	3	5	3	4	3	4	3	4	3	2	3	3	2	3	3	4	3	4	2	2	3	3	2	1	3.083333333	2.7	3.333333333	2.833333333
1	1	3	2	2	2	4	3	4	4	1	2	4	4	1	3	1	1	2	3	2	1	2	1	1	3	2	2	1	2.5	1.8	2.666666667	2.333333333
1	1	3	2	2	2	4	3	3	2	3	2	4	3	2	3	2	2	4	1	1	1	2	2	2	2	2	2	1	2.583333333	1.6	2.5	2.666666667
1	2	3	2	2	1	1	1	1	1	1	1	1	1	1	1	1	1	3	4	5	5	5	4	2	5	5	5	5	1	4.5	1	1
2	1	4	1	2	2	4	2	3	4	4	2	4	2	3	3	3	2	4	2	2	2	2	2	2	2	2	2	2	2.833333333	2	2.833333333	2.833333333
1	2	2	2	2	2	4	2	2	4	2	2	4	4	2	4	2	2	3	2	2	2	2	2	2	2	2	2	2	2.666666667	2	2.333333333	3
1	1	1	2	2	4	4	4	2	2	4	2	4	3	2	2	2	2	3	4	2	2	4	2	2	4	2	2	2	2.75	2.6	3	2.5
1	1	2	1	2	2	2	1	1	1	1	1	3	1	1	1	1	1	3	2	2	2	2	2	2	2	2	2	2	1.25	2	1.166666667	1.333333333
1	2	1	2	2	3	4	2	1	4	3	2	5	4	2	2	3	4	2	4	4	2	1	3	4	2	1	1	1	2.916666667	2.3	2.5	3.333333333
1	2	1	2	2	3	4	3	3	4	4	3	3	4	3	4	3	3	3	4	4	4	4	4	4	5	4	4	4	3.333333333	4.1	3.333333333	3.333333333
2	2	4	1	2	4	5	4	3	3	4	5	4	4	4	5	4	3	5	5	5	3	5	5	4	5	5	4	5	3.916666667	4.6	3.833333333	4
1	1	1	2	2	2	4	4	2	4	2	4	1	3	2	3	2	2	5	4	3	2	2	2	2	4	2	2	4	2.583333333	2.7	3	2.166666667
2	2	4	1	2	4	4	2	2	1	1	1	4	2	1	4	1	1	4	5	2	2	1	3	2	3	2	2	4	2	2.6	1.833333333	2.166666667
1	1	3	2	1	4	4	3	4	3	3	1	4	2	2	3	3	2	4	4	5	4	5	4	4	5	5	5	5	2.833333333	4.6	3	2.666666667
1	2	3	2	2	3	4	3	3	3	4	3	4	3	2	4	3	3	4	4	4	3	4	3	3	4	4	4	4	3.166666667	3.7	3.166666667	3.166666667
1	1	1	1	2	4	5	5	1	2	4	4	4	3	2	3	2	4	2	2	4	2	3	4	4	2	2	2	2	3.166666667	2.7	3.333333333	3
1	1	3	2	2	1	4	2	1	1	2	2	3	1	1	2	2	1	3	3	4	2	1	2	2	3	2	1	2	1.583333333	2.2	1.5	1.666666667
2	1	4	1	2	3	4	3	3	3	2	3	4	4	2	3	4	3	4	4	4	2	2	3	2	3	3	2	2	3.083333333	2.7	2.833333333	3.333333333
1	2	2	2	1	2	4	3	4	3	3	3	4	4	3	2	2	3	3	3	2	2	3	2	2	2	3	3	3	3	2.5	3	3
1	1	2	2	1	3	4	2	3	2	4	2	5	3	2	4	2	3	4	5	5	4	5	5	3	5	5	5	2	2.916666667	4.4	2.666666667	3.166666667
1	1	2	2	2	3	3	3	2	4	5	5	5	3	3	1	2	2	3	2	2	2	3	3	2	4	3	1	2	3.166666667	2.4	3.666666667	2.666666667
1	1	1	1	2	3	4	3	4	5	3	3	5	4	3	5	2	4	4	4	2	3	2	2	2	3	2	4	4	3.666666667	2.8	3.5	3.833333333
1	2	2	2	2	3	4	2	1	4	2	3	4	2	2	3	1	2	5	4	3	2	3	3	2	2	1	2	1	2.416666667	2.3	2.5	2.333333333
1	2	1	1	1	4	4	3	2	4	3	4	5	3	3	3	4	5	4	3	2	1	1	1	1	1	1	1	3	3.583333333	1.5	3.333333333	3.833333333
1	2	2	2	2	5	4	4	3	4	4	4	5	3	4	3	2	2	3	2	4	2	4	4	3	4	4	2	2	3.583333333	3.1	4	3.166666667
2	2	3	2	1	3	4	2	1	3	4	2	3	2	2	1	1	1	4	4	4	4	4	3	3	4	4	4	3	2.083333333	3.7	2.5	1.666666667
1	2	1	1	2	4	3	2	4	1	4	1	1	1	1	2	3	1	1	1	1	2	3	2	1	1	4	2	3	2.083333333	2	2.666666667	1.5
1	1	2	1	1	2	4	2	1	1	3	1	2	1	2	2	1	1	2	4	4	3	5	4	4	4	4	4	4	1.583333333	4	1.666666667	1.5
1	1	2	2	2	2	2	2	4	4	3	3	2	4	3	4	3	3	4	1	1	3	1	1	1	1	1	1	1	3.083333333	1.2	3	3.166666667
1	2	2	1	1	3	4	3	4	4	3	3	4	4	3	4	3	3	5	4	4	3	3	4	2	5	4	4	4	3.416666667	3.7	3.333333333	3.5
1	2	3	2	2	3	3	3	2	2	4	2	4	3	2	3	3	2	3	4	4	4	4	4	1	4	5	4	4	2.75	3.8	2.666666667	2.833333333
1	1	3	2	2	1	4	2	1	3	1	1	4	3	1	3	1	1	4	3	3	2	3	2	2	3	3	2	2	1.833333333	2.5	1.5	2.166666667
1	1	1	2	2	3	4	4	2	4	4	4	4	3	3	4	4	4	4	3	2	4	4	2	3	2	4	2	4	3.583333333	3	3.5	3.666666667
1	1	3	2	2	1	4	2	1	1	1	3	3	1	1	4	3	3	2	3	3	2	2	2	3	2	2	1	1	2	2.1	1.5	2.5
1	2	2	2	2	4	4	3	2	4	4	3	4	2	4	1	2	2	4	2	4	3	2	3	4	2	2	2	2	2.916666667	2.6	3.333333333	2.5
2	2	4	2	2	3	4	2	2	3	3	2	4	2	2	2	2	2	3	2	2	2	2	2	2	3	3	2	3	2.416666667	2.3	2.5	2.333333333
2	1	4	2	2	3	2	2	3	2	2	2	3	3	2	3	3	3	4	2	1	1	2	2	2	3	2	2	2	2.583333333	1.9	2.333333333	2.833333333
1	1	2	2	2	4	4	4	3	4	4	4	4	4	3	4	3	3	2	4	1	1	1	1	1	1	1	1	1	3.666666667	1.3	3.833333333	3.5
1	1	3	2	2	3	3	3	3	3	3	3	3	3	3	3	3	3	3	3	3	3	3	3	3	3	3	3	3	3	3	3	3
1	2	1	2	2	3	5	3	5	3	3	3	5	4	2	4	4	3	4	2	2	2	2	2	2	2	2	2	2	3.5	2	3.333333333	3.666666667
1	1	2	2	2	3	4	2	3	3	4	4	4	2	3	4	3	3	4	3	2	1	2	3	2	3	2	2	2	3.166666667	2.2	3.166666667	3.166666667
1	2	1	2	2	1	4	3	4	4	1	2	4	3	1	2	4	2	4	4	4	1	1	1	1	1	1	1	1	2.583333333	1.6	2.5	2.666666667
1	1	2	1	2	2	4	1	3	4	2	2	5	3	1	2	2	3	2	2	4	1	2	4	3	3	4	4	2	2.5	2.9	2.333333333	2.666666667
2	1	4	2	2	2	2	2	2	3	2	3	3	3	3	3	3	3	3	2	2	2	2	3	2	2	3	2	2	2.666666667	2.2	2.333333333	3
1	2	3	2	2	4	4	5	3	4	3	4	5	5	2	3	4	4	4	4	4	2	2	5	3	4	3	2	3	3.833333333	3.2	3.833333333	3.833333333
1	2	2	2	1	4	2	2	2	2	2	2	2	3	2	1	2	3	4	3	4	3	4	4	4	3	4	4	3	2.25	3.6	2.333333333	2.166666667
1	2	2	2	2	3	4	4	2	2	4	4	4	3	2	2	2	4	2	2	3	2	2	4	3	2	2	2	3	3	2.5	3.166666667	2.833333333
1	2	1	2	1	3	5	4	2	4	4	4	4	2	2	4	2	3	3	3	2	2	2	2	2	4	2	2	3	3.166666667	2.4	3.5	2.833333333
1	1	2	1	1	4	4	4	4	4	4	4	4	4	4	4	4	4	4	4	4	3	4	4	4	4	4	4	4	4	3.9	4	4
2	1	4	2	2	2	5	3	3	3	2	2	5	4	2	4	1	2	2	4	2	1	2	2	2	2	2	1	2	2.75	2	2.5	3
2	1	3	2	2	4	5	3	2	4	3	3	5	2	2	4	3	1	4	1	1	1	1	1	1	1	1	1	1	3	1	3.166666667	2.833333333
1	2	2	2	2	2	4	3	3	4	2	2	3	4	2	3	4	2	3	3	2	4	2	4	2	4	3	3	2	2.833333333	2.9	2.666666667	3
1	2	2	2	2	3	1	3	2	3	4	3	1	3	3	5	2	4	4	2	2	2	2	2	2	2	2	2	2	3	2	3	3
1	1	3	2	2	4	4	3	3	4	4	4	5	4	3	3	2	3	4	3	2	2	3	3	2	4	3	3	3	3.5	2.8	3.666666667	3.333333333
1	1	2	1	2	3	3	3	3	3	3	3	3	3	3	3	3	3	3	3	3	3	3	3	3	3	3	3	3	3	3	3	3
1	2	1	2	2	4	4	4	4	4	4	3	5	4	3	2	3	4	4	3	2	2	2	2	2	2	3	2	2	3.666666667	2.2	3.833333333	3.5
1	2	1	1	2	2	4	2	1	3	1	1	3	1	1	1	1	2	3	1	1	1	2	2	2	3	2	1	2	1.583333333	1.7	1.666666667	1.5
1	2	2	2	2	3	4	1	3	4	4	3	4	4	2	2	2	3	4	1	1	1	1	1	1	1	1	1	1	2.916666667	1	3	2.833333333
1	2	1	2	2	1	3	1	1	4	2	1	4	1	1	1	1	2	3	4	3	2	3	2	1	4	3	2	3	1.666666667	2.7	1.666666667	1.666666667
2	2	4	1	2	2	3	2	3	4	3	2	4	3	2	4	2	3	3	4	3	4	2	4	3	2	3	2	2	2.833333333	2.9	2.666666667	3
2	2	4	2	1	2	4	3	3	4	3	3	4	4	3	4	3	2	4	2	2	3	2	2	2	4	4	2	4	3.166666667	2.7	3	3.333333333
2	1	4	1	1	4	4	2	3	4	4	3	4	4	2	4	4	4	4	4	4	3	3	3	3	4	3	3	3	3.5	3.3	3.333333333	3.666666667
1	2	3	2	2	3	3	3	3	3	3	3	4	3	3	2	3	2	3	2	2	1	1	1	1	1	1	1	1	2.916666667	1.2	3	2.833333333
2	2	4	2	2	4	3	4	4	4	4	4	5	4	4	3	4	3	4	4	4	3	4	2	2	3	2	2	4	3.916666667	3	4	3.833333333
2	1	4	2	2	4	4	4	4	4	4	4	4	4	3	4	3	4	1	1	2	1	2	3	2	2	3	1	2	3.833333333	1.9	4	3.666666667
1	2	1	2	2	3	3	3	3	3	3	3	3	3	3	3	1	3	4	3	3	1	3	1	1	1	3	3	3	2.833333333	2.2	3	2.666666667
1	1	3	2	1	2	3	3	2	3	3	3	3	4	3	3	3	3	2	4	4	4	4	4	4	4	4	4	4	2.916666667	4	2.666666667	3.166666667
1	2	2	2	2	3	4	4	3	4	4	5	5	4	4	5	4	4	2	3	4	3	2	4	3	2	4	3	4	4.083333333	3.2	3.833333333	4.333333333
1	2	2	2	2	4	4	3	2	4	3	3	5	3	2	2	4	2	3	3	3	2	1	1	1	3	3	3	4	3.083333333	2.4	3.166666667	3
1	2	2	2	2	4	4	3	3	3	3	3	4	3	3	4	3	3	2	4	3	3	3	3	3	3	3	3	3	3.25	3.1	3.166666667	3.333333333
1	2	2	2	2	2	4	3	1	3	3	3	3	2	3	1	3	3	2	4	4	3	5	5	3	4	3	4	4	2.5	3.9	2.5	2.5
2	1	3	2	2	2	2	2	2	4	2	2	4	2	2	2	2	2	3	4	2	1	1	1	1	4	1	2	2	2.333333333	1.9	2.333333333	2.333333333
1	2	3	2	2	1	5	1	1	1	1	1	3	1	1	1	1	1	3	3	2	2	3	2	1	1	1	1	2	1.166666667	1.8	1	1.333333333
1	2	1	1	2	3	3	2	2	2	3	2	3	1	1	2	2	2	3	3	3	1	1	1	1	1	1	1	1	2.083333333	1.4	2.333333333	1.833333333
1	2	2	2	2	4	4	5	3	4	5	5	4	5	5	4	5	5	4	3	3	2	2	4	4	2	3	3	4	4.5	3	4.333333333	4.666666667
2	2	4	1	1	1	4	1	1	4	4	1	4	3	1	1	1	1	4	4	4	1	1	4	4	2	1	1	1	1.916666667	2.3	2	1.833333333
1	1	2	2	2	4	4	3	2	4	3	3	4	3	3	3	2	4	4	2	4	2	3	2	2	2	2	2	2	3.166666667	2.3	3.166666667	3.166666667
1	1	3	2	2	3	1	3	3	3	3	2	1	2	3	4	2	2	4	2	2	2	1	1	1	1	1	1	1	2.583333333	1.3	2.833333333	2.333333333
2	2	4	1	2	4	4	4	4	4	4	4	4	3	3	4	4	4	4	3	3	3	3	3	3	3	3	3	3	3.833333333	3	4	3.666666667
1	1	2	2	2	4	4	2	3	4	4	4	4	4	2	4	3	4	4	3	4	2	1	4	1	3	1	3	2	3.5	2.4	3.5	3.5
1	1	2	2	2	3	5	3	5	4	4	3	5	5	3	5	2	3	4	2	3	2	2	2	2	2	2	2	2	3.75	2.1	3.666666667	3.833333333
2	1	4	2	2	3	4	4	3	4	4	4	5	4	2	4	4	4	3	4	4	3	2	4	3	4	3	2	3	3.75	3.2	3.666666667	3.833333333
1	2	3	2	2	3	1	3	2	2	3	3	1	2	3	2	3	2	2	4	4	4	4	3	2	4	4	4	4	2.416666667	3.7	2.666666667	2.166666667
2	1	3	2	1	3	4	3	2	4	2	3	4	4	2	4	1	3	3	4	4	3	3	3	3	4	4	2	2	2.916666667	3.2	2.833333333	3
1	1	2	2	2	2	4	4	3	4	4	4	5	4	4	4	2	3	3	3	2	2	3	3	2	4	3	2	3	3.583333333	2.7	3.5	3.666666667
1	1	2	2	2	2	5	3	2	4	2	2	5	2	2	4	2	2	5	5	4	3	4	2	2	4	4	2	2	2.666666667	3.2	2.5	2.833333333
1	2	3	1	2	4	5	5	2	3	2	3	5	3	4	4	2	5	4	4	4	5	2	3	3	4	3	4	3	3.5	3.5	3.166666667	3.833333333
2	2	4	2	2	5	3	3	2	3	3	3	3	3	1	2	3	1	2	3	3	2	4	4	1	3	3	1	3	2.666666667	2.7	3.166666667	2.166666667
1	1	2	2	1	2	3	3	4	3	3	3	3	3	2	3	3	3	4	3	4	4	4	4	3	4	4	3	4	2.916666667	3.7	3	2.833333333
2	2	2	2	1	1	3	2	1	3	2	2	4	2	2	3	2	3	5	4	3	2	3	2	2	3	3	2	2	2.25	2.6	1.833333333	2.666666667
1	1	2	2	2	1	4	1	2	3	1	1	3	2	1	3	1	1	3	4	4	4	3	2	2	2	4	4	3	1.666666667	3.2	1.5	1.833333333
1	1	2	2	1	2	4	3	2	4	4	3	4	3	3	4	2	2	3	4	4	4	4	4	4	4	4	4	4	3	4	3	3
2	1	4	2	1	4	4	4	3	3	3	3	4	3	3	3	3	3	3	4	4	3	3	3	3	3	3	4	3	3.25	3.3	3.333333333	3.166666667
1	1	2	2	2	3	4	2	2	3	2	3	3	3	2	2	2	3	3	2	4	3	3	3	2	4	3	4	3	2.5	3.1	2.5	2.5
1	1	2	2	2	5	4	5	4	5	5	5	5	5	3	5	5	4	2	2	4	3	4	4	3	5	5	3	3	4.666666667	3.6	4.833333333	4.5
1	1	2	2	2	3	4	3	3	4	3	3	4	3	3	4	3	3	4	4	4	4	4	4	3	4	4	4	3	3.25	3.8	3.166666667	3.333333333
1	2	2	1	2	2	5	2	2	4	4	3	5	2	2	4	3	4	4	2	4	2	3	2	3	3	2	2	2	3.083333333	2.5	2.833333333	3.333333333
1	2	2	2	2	1	4	3	3	3	4	3	5	3	4	5	1	2	5	5	5	4	3	4	1	5	3	1	2	3.083333333	3.3	2.833333333	3.333333333
1	1	2	2	2	2	3	2	4	2	3	2	3	3	2	4	2	2	4	2	2	1	1	1	1	2	2	2	1	2.583333333	1.5	2.5	2.666666667
2	2	4	2	2	3	3	3	2	4	4	3	4	4	4	3	2	3	3	3	1	1	2	2	2	2	2	2	3	3.25	2	3.166666667	3.333333333
1	2	2	2	2	4	4	4	5	4	5	3	4	3	5	5	2	3	3	3	2	1	2	1	1	4	3	2	4	3.916666667	2.3	4.166666667	3.666666667
1	1	2	2	2	1	4	2	4	4	3	3	5	3	2	4	2	4	4	4	4	2	2	2	2	2	2	4	3	3.083333333	2.7	2.833333333	3.333333333
2	1	4	2	2	2	3	3	3	2	3	3	3	4	2	3	3	3	4	4	4	3	3	2	2	2	2	2	2	2.833333333	2.6	2.666666667	3
2	1	2	2	2	5	4	5	3	4	4	4	5	4	4	4	4	4	4	4	4	3	3	4	3	3	3	3	3	4.166666667	3.3	4.166666667	4.166666667
1	2	2	2	2	2	4	2	4	3	2	1	4	3	2	3	1	2	3	4	3	3	2	2	2	4	2	2	2	2.416666667	2.6	2.333333333	2.5
1	2	3	2	2	4	5	4	2	5	4	2	5	3	2	3	3	3	3	4	4	3	3	2	3	3	3	4	5	3.333333333	3.4	3.5	3.166666667
1	1	2	1	2	3	3	3	4	3	3	2	5	2	2	2	4	3	4	4	3	2	2	2	1	4	3	1	1	3	2.3	3	3
1	1	2	2	2	2	4	2	2	3	2	2	3	2	2	2	2	2	3	3	3	3	4	4	2	3	4	2	3	2.166666667	3.1	2.166666667	2.166666667
1	1	2	2	2	1	4	2	2	4	3	3	4	3	3	4	3	3	4	3	4	3	3	3	3	4	3	3	3	2.916666667	3.2	2.5	3.333333333
1	1	1	2	2	3	4	2	3	2	2	2	4	3	2	4	2	2	3	4	3	2	2	2	2	3	3	3	3	2.583333333	2.7	2.333333333	2.833333333
1	2	1	2	2	3	3	3	3	3	2	3	3	3	2	5	4	2	4	2	3	2	3	2	2	3	3	3	3	3	2.6	2.833333333	3.166666667
1	2	2	1	2	1	5	1	1	2	1	2	1	1	1	2	1	1	3	4	4	2	4	3	1	1	3	1	1	1.25	2.4	1.333333333	1.166666667
1	2	2	2	1	1	2	3	1	1	3	1	4	3	2	1	3	2	4	4	3	4	4	2	2	4	3	3	2	2.083333333	3.1	1.666666667	2.5
1	2	2	2	2	3	4	3	3	4	2	3	4	3	2	3	2	1	4	4	4	2	4	2	2	4	4	2	4	2.75	3.2	3	2.5
2	1	4	1	2	4	3	3	3	4	4	4	5	4	3	3	4	2	4	2	2	1	1	1	1	1	1	1	2	3.583333333	1.3	3.666666667	3.5
2	1	4	2	2	2	4	3	4	2	2	2	4	2	2	4	2	2	2	5	5	4	4	4	3	4	4	2	4	2.583333333	3.9	2.5	2.666666667
1	1	2	1	1	4	4	4	1	4	3	4	5	2	2	4	2	3	4	4	2	2	3	2	2	3	3	2	4	3.166666667	2.7	3.333333333	3
2	1	3	1	2	2	2	1	1	1	1	2	2	1	1	2	1	1	4	4	4	2	3	3	3	3	3	2	1	1.333333333	2.8	1.333333333	1.333333333
2	2	4	2	2	2	4	2	4	3	3	4	4	4	3	4	2	2	4	3	3	2	2	2	2	3	3	3	3	3.083333333	2.6	3	3.166666667
1	1	2	2	2	2	3	3	3	3	3	3	4	3	3	3	3	3	4	2	3	2	2	2	2	2	2	2	2	3	2.1	2.833333333	3.166666667
1	2	2	1	1	2	2	2	4	4	3	1	4	4	4	3	1	1	4	1	4	2	4	1	1	4	5	1	5	2.75	2.8	2.666666667	2.833333333
1	2	3	2	2	2	4	3	2	3	3	3	3	3	3	3	3	3	4	1	2	1	1	1	1	1	1	1	1	2.833333333	1.1	2.666666667	3
1	2	1	1	2	1	4	1	1	3	2	2	3	2	2	2	2	2	4	3	2	1	1	2	1	4	3	1	3	1.916666667	2.1	1.666666667	2.166666667
1	2	2	1	2	1	4	1	2	3	2	1	2	1	2	2	1	1	3	4	5	3	4	3	4	4	4	3	4	1.583333333	3.8	1.666666667	1.5
1	2	2	2	2	4	4	4	3	4	3	3	4	4	3	5	3	4	2	5	4	3	2	4	3	4	4	3	3	3.666666667	3.5	3.5	3.833333333
1	2	3	2	2	3	4	4	2	3	3	3	5	3	3	2	2	3	3	2	3	1	1	2	1	1	2	1	1	3	1.5	3	3
1	1	2	2	2	3	4	4	3	3	3	3	3	3	2	3	4	2	2	2	3	2	2	2	4	3	3	1	2	3	2.4	3.166666667	2.833333333
2	1	3	2	2	3	4	3	3	3	4	3	5	2	3	3	2	3	3	4	3	1	3	2	1	2	2	1	4	3.083333333	2.3	3.166666667	3
1	1	3	1	1	3	4	3	4	3	2	2	4	3	2	4	1	2	3	3	4	3	3	3	3	3	2	2	1	2.75	2.7	2.833333333	2.666666667
1	1	1	2	2	4	5	3	4	4	3	3	4	3	2	4	3	4	3	3	2	2	1	2	1	2	1	2	4	3.416666667	2	3.5	3.333333333
1	2	2	1	2	2	4	3	2	4	3	3	4	4	2	4	2	4	4	2	3	2	4	4	2	4	4	4	4	3.083333333	3.3	2.833333333	3.333333333
2	1	4	1	2	3	5	2	3	4	4	3	5	2	1	3	4	4	2	5	5	4	4	3	3	4	4	2	5	3.166666667	3.9	3.166666667	3.166666667
2	1	3	2	1	2	2	2	1	1	2	2	2	2	2	2	2	2	4	3	4	4	4	4	3	3	4	3	4	1.833333333	3.6	1.666666667	2
1	1	1	1	2	3	3	3	4	3	4	4	4	4	4	4	3	3	3	2	2	2	1	2	2	2	2	2	2	3.583333333	1.9	3.5	3.666666667
1	2	1	1	2	1	4	1	1	1	2	1	2	1	1	1	1	2	4	4	3	1	3	3	2	4	3	2	4	1.25	2.9	1.166666667	1.333333333
1	1	1	1	2	4	4	4	3	4	5	5	5	3	5	5	3	5	4	3	4	3	4	4	4	5	3	2	2	4.25	3.4	4.166666667	4.333333333
1	2	2	2	2	4	4	4	4	4	4	4	5	4	3	4	3	4	3	3	3	2	3	2	2	4	4	4	4	3.916666667	3.1	4	3.833333333
1	1	2	1	2	2	4	3	3	3	4	4	4	3	4	4	4	4	3	2	3	3	3	3	1	1	1	1	1	3.5	1.9	3.166666667	3.833333333
1	2	3	2	2	3	4	4	4	4	4	3	4	3	2	4	2	2	4	1	1	1	1	1	1	1	1	1	1	3.25	1	3.666666667	2.833333333
1	1	1	1	1	1	1	1	1	1	1	1	1	1	1	1	1	1	1	1	1	1	1	1	1	1	1	1	1	1	1	1	1
2	1	4	1	2	4	4	2	3	3	4	3	4	3	4	3	4	4	3	3	4	2	2	2	2	3	3	3	2	3.416666667	2.6	3.166666667	3.666666667
1	1	1	1	2	4	5	3	4	4	3	5	5	3	3	5	3	5	3	5	5	4	5	5	3	5	5	5	5	3.916666667	4.7	3.833333333	4
1	2	1	1	2	4	3	4	4	4	4	4	4	4	3	2	3	3	3	2	3	2	2	2	2	2	2	2	2	3.583333333	2.1	4	3.166666667
1	2	3	2	2	1	3	1	1	1	1	3	4	4	1	3	3	3	1	4	5	4	4	5	2	5	5	3	3	2.166666667	4	1.333333333	3
1	2	1	2	2	1	4	3	4	2	2	2	4	3	2	2	2	2	3	2	2	3	2	3	2	3	2	2	2	2.416666667	2.3	2.333333333	2.5
1	1	1	2	2	3	4	3	4	4	2	2	4	4	2	4	4	2	1	4	3	4	3	4	4	5	2	4	4	3.166666667	3.7	3	3.333333333
1	2	3	2	2	4	4	4	4	3	4	3	5	3	2	3	2	2	3	2	3	2	2	2	2	2	2	2	2	3.25	2.1	3.666666667	2.833333333
1	1	2	1	1	4	3	2	3	4	3	3	4	1	3	3	3	4	4	2	3	4	3	3	3	4	3	3	4	3.083333333	3.2	3.166666667	3
1	2	1	1	2	2	3	3	4	4	4	4	4	4	4	4	2	2	2	4	3	3	3	3	3	4	4	4	4	3.416666667	3.5	3.5	3.333333333
1	1	1	1	2	3	4	3	2	4	2	3	4	3	2	2	3	2	4	1	3	2	2	1	1	2	1	1	1	2.75	1.5	2.833333333	2.666666667
1	2	1	1	2	3	4	2	2	3	2	2	4	3	3	3	2	3	3	4	3	3	2	2	2	3	3	3	3	2.666666667	2.8	2.333333333	3
2	1	3	1	2	3	3	1	5	5	3	4	5	4	2	4	2	2	4	5	5	5	5	5	5	5	5	5	5	3.333333333	5	3.5	3.166666667
1	2	3	2	2	1	4	4	1	4	4	4	4	2	2	3	1	1	4	3	5	2	2	2	2	2	2	2	2	2.583333333	2.4	3	2.166666667
1	1	3	1	2	2	3	2	4	3	3	3	3	3	4	3	3	2	4	2	4	3	3	4	3	4	4	2	4	2.916666667	3.3	2.833333333	3
2	2	4	2	2	3	3	2	2	3	2	2	3	2	2	2	2	2	3	3	3	2	2	2	2	2	2	2	3	2.25	2.3	2.333333333	2.166666667
1	2	2	1	2	2	4	3	2	3	2	3	3	3	2	2	2	3	3	4	5	5	4	5	3	4	3	3	3	2.5	3.9	2.5	2.5
1	2	2	2	2	2	3	3	2	4	2	3	4	2	2	4	3	2	2	4	3	2	4	2	4	4	4	3	4	2.75	3.4	2.666666667	2.833333333
1	2	2	2	2	2	2	2	2	2	2	2	2	2	2	2	2	2	4	4	4	4	4	4	4	4	4	4	4	2	4	2	2
2	2	4	2	2	4	3	4	4	4	4	4	4	4	4	1	4	4	4	1	1	1	1	1	1	1	1	1	1	3.75	1	4	3.5
2	1	4	2	2	1	4	2	1	4	2	2	4	3	2	1	2	1	1	3	3	2	3	2	2	3	3	1	1	2.083333333	2.3	2	2.166666667
1	2	3	2	2	3	3	3	4	4	4	4	3	3	4	4	4	3	3	4	3	4	3	4	4	3	4	4	3	3.583333333	3.6	3.666666667	3.5
1	2	3	1	1	2	4	4	4	4	4	4	5	4	3	4	4	3	4	3	4	4	4	3	3	4	4	4	4	3.75	3.7	3.666666667	3.833333333
1	2	3	2	2	3	4	2	2	3	3	3	4	3	2	3	4	3	2	4	3	2	3	3	2	4	4	4	4	2.916666667	3.3	2.666666667	3.166666667
1	2	1	1	2	3	3	2	3	4	3	3	4	3	3	3	3	3	4	3	3	1	1	1	1	2	1	1	1	3.083333333	1.5	3	3.166666667
1	1	1	2	2	3	4	2	3	4	3	3	4	2	1	3	2	1	3	4	3	2	1	1	1	3	2	1	3	2.583333333	2.1	3	2.166666667
1	2	2	2	2	3	5	4	2	3	4	4	4	3	2	4	5	3	3	5	4	4	5	5	3	5	5	4	5	3.416666667	4.5	3.333333333	3.5
1	1	2	2	1	2	3	2	3	3	2	2	2	2	2	4	2	2	3	3	3	2	2	2	2	4	3	4	3	2.333333333	2.8	2.333333333	2.333333333
2	1	3	1	2	4	4	4	4	4	4	4	4	4	4	4	4	4	2	4	4	4	4	4	4	4	4	4	4	4	4	4	4
2	2	4	2	2	3	2	3	4	4	4	4	4	4	2	4	2	1	2	3	3	3	3	2	2	2	2	2	4	3.25	2.6	3.666666667	2.833333333
2	2	4	2	2	4	4	2	2	4	4	4	5	4	1	3	3	1	4	2	2	2	2	2	2	2	2	2	2	3.083333333	2	3.333333333	2.833333333
1	1	3	2	2	4	4	2	2	2	4	2	4	2	2	4	2	2	3	1	3	2	2	2	2	3	2	2	2	2.666666667	2.1	2.666666667	2.666666667
2	2	4	2	2	2	4	2	1	2	3	2	3	1	2	1	1	2	4	3	4	3	3	2	2	3	3	4	2	1.833333333	2.9	2	1.666666667
1	1	2	2	2	1	4	1	1	1	1	1	4	1	1	1	1	1	4	1	1	1	1	1	1	1	1	1	1	1.25	1	1	1.5
2	1	4	2	2	3	4	4	4	4	4	4	5	4	3	4	2	2	4	3	3	3	2	2	2	2	2	2	2	3.583333333	2.3	3.833333333	3.333333333
1	1	3	1	2	2	3	3	3	2	2	2	2	2	3	2	2	2	4	4	3	4	3	3	4	4	4	4	4	2.25	3.7	2.333333333	2.166666667
1	2	2	2	2	4	4	3	1	4	3	3	5	2	3	3	3	4	4	3	4	3	2	2	2	3	2	2	1	3.166666667	2.4	3	3.333333333
1	1	3	2	2	4	3	4	3	3	4	4	4	3	3	3	3	3	4	4	4	3	4	4	4	4	4	3	4	3.416666667	3.8	3.666666667	3.166666667
1	2	3	2	2	4	4	3	2	4	4	2	4	4	2	4	2	2	2	4	4	2	1	3	3	2	2	2	3	3.083333333	2.6	3.166666667	3
2	1	3	2	2	3	3	3	3	4	4	4	4	3	4	4	3	2	4	2	2	2	2	2	2	2	2	2	2	3.416666667	2	3.5	3.333333333
1	2	3	2	2	4	3	3	2	2	2	5	5	2	2	3	2	3	4	2	2	1	2	1	1	3	2	1	2	2.916666667	1.7	3	2.833333333
2	1	3	2	2	2	4	3	2	3	3	4	5	3	2	4	3	3	3	2	4	2	3	2	2	4	4	2	2	3.083333333	2.7	2.833333333	3.333333333
1	2	2	2	2	2	4	2	2	2	3	2	4	2	1	2	2	2	2	4	2	2	2	2	2	2	2	2	2	2.166666667	2.2	2.166666667	2.166666667
1	1	3	2	2	3	3	2	3	3	4	4	3	3	4	4	4	3	3	4	3	4	3	3	3	4	4	3	3	3.333333333	3.4	3.166666667	3.5
1	1	3	2	1	1	2	1	1	1	1	1	1	1	1	1	1	1	3	4	4	2	2	2	2	3	2	2	2	1	2.5	1	1
1	1	3	2	2	1	2	2	1	2	2	2	1	2	2	2	1	2	1	2	1	1	1	1	1	1	1	1	1	1.666666667	1.1	1.666666667	1.666666667
2	1	4	2	1	3	4	3	2	3	2	4	5	2	2	3	3	3	3	2	3	1	3	3	1	2	3	1	1	2.916666667	2	2.833333333	3
1	2	3	2	2	3	2	3	2	4	2	3	4	3	2	3	2	3	2	4	4	3	2	3	2	3	2	3	3	2.833333333	2.9	2.833333333	2.833333333
1	2	3	2	2	3	4	3	3	3	2	2	5	2	2	4	2	2	4	4	4	2	2	3	2	4	3	2	2	2.75	2.8	2.666666667	2.833333333
1	2	3	2	2	2	4	3	1	3	1	1	3	1	2	2	1	1	3	3	2	2	2	3	2	1	1	1	1	1.75	1.8	1.833333333	1.666666667
1	2	3	2	2	3	4	4	2	3	4	4	4	4	3	3	3	2	4	3	2	2	1	3	2	3	2	2	3	3.25	2.3	3.333333333	3.166666667
1	2	3	2	2	3	4	3	3	3	3	3	4	4	3	3	3	2	3	4	3	2	2	2	2	3	2	3	2	3.083333333	2.5	3	3.166666667
2	2	4	2	2	3	3	3	3	4	3	3	3	2	4	2	3	2	1	3	4	3	3	3	4	3	2	4	3	2.916666667	3.2	3.166666667	2.666666667
1	1	3	2	2	3	3	3	2	1	2	2	4	3	1	2	1	2	3	2	3	3	1	2	2	2	2	2	2	2.166666667	2.1	2.166666667	2.166666667
1	2	3	2	1	3	4	2	1	2	1	2	4	1	1	2	1	1	2	3	5	5	4	4	3	4	4	3	3	1.75	3.8	1.833333333	1.666666667
2	1	4	2	2	3	4	2	2	4	3	2	4	3	2	3	2	2	3	2	3	2	2	2	2	2	2	2	2	2.666666667	2.1	2.666666667	2.666666667
1	1	3	2	1	4	4	4	5	5	4	4	4	4	4	5	3	4	3	5	5	5	5	5	5	5	5	4	5	4.166666667	4.9	4.333333333	4
2	2	4	1	2	1	4	3	4	2	2	2	4	4	2	3	2	1	3	4	3	2	3	2	2	3	3	3	3	2.5	2.8	2.333333333	2.666666667
1	2	3	2	2	4	4	3	4	4	3	3	4	2	3	4	3	2	3	3	3	3	3	3	3	3	3	3	3	3.25	3	3.5	3
2	2	4	2	1	3	5	3	3	3	4	4	4	4	2	4	4	3	3	4	4	3	4	3	3	5	4	5	4	3.416666667	3.9	3.333333333	3.5
2	2	4	2	2	2	4	3	2	4	3	2	4	3	3	4	3	4	4	4	4	3	4	4	3	4	3	3	4	3.083333333	3.6	2.666666667	3.5
2	2	4	2	1	4	4	3	4	4	3	3	4	3	3	3	3	4	4	4	4	3	3	4	4	4	4	3	3	3.416666667	3.6	3.5	3.333333333
1	2	2	2	2	2	4	2	3	3	2	2	3	3	2	3	1	1	3	2	3	2	4	2	2	3	3	2	3	2.25	2.6	2.333333333	2.166666667
1	1	3	2	2	2	5	3	4	2	2	2	3	3	4	5	3	3	4	2	3	4	3	3	4	2	4	4	5	3	3.4	2.5	3.5
1	1	3	2	2	4	4	3	3	4	3	5	5	4	3	3	5	5	2	3	4	3	4	4	3	4	4	3	4	3.916666667	3.6	3.666666667	4.166666667
1	1	3	2	2	1	4	2	4	4	2	1	4	3	2	4	1	3	2	2	3	2	1	1	1	1	1	1	2	2.583333333	1.5	2.333333333	2.833333333
1	2	3	2	2	2	4	3	3	4	3	3	4	3	2	3	2	1	4	4	4	4	4	3	3	4	4	2	2	2.75	3.4	3	2.5
1	1	3	2	2	3	4	3	2	3	3	2	4	3	3	3	2	3	3	5	4	4	3	3	3	5	3	5	3	2.833333333	3.8	2.666666667	3
2	1	4	2	2	2	2	1	1	2	2	2	2	3	2	2	2	1	4	4	3	2	1	1	1	2	1	2	2	1.833333333	1.9	1.666666667	2
1	2	3	2	2	3	4	2	2	4	2	2	4	2	2	2	2	3	4	2	2	2	2	2	2	2	2	2	2	2.5	2	2.5	2.5
1	1	3	2	2	4	4	4	5	4	4	4	4	4	2	4	4	4	4	4	4	4	4	4	3	4	4	4	4	3.916666667	3.9	4.166666667	3.666666667
1	2	3	1	2	2	4	2	3	4	2	2	3	3	2	3	3	3	3	3	3	2	2	2	2	3	3	3	1	2.666666667	2.4	2.5	2.833333333
1	2	3	2	2	1	4	1	2	3	2	1	4	1	1	2	1	2	3	3	2	1	1	1	1	1	1	1	1	1.75	1.3	1.666666667	1.833333333
1	2	3	2	2	2	4	3	4	2	2	3	4	2	2	3	2	2	4	2	2	2	2	2	1	1	1	1	1	2.583333333	1.5	2.666666667	2.5
2	1	4	2	2	2	4	2	1	2	2	2	4	2	2	2	2	3	3	3	3	2	2	2	2	3	4	4	4	2.166666667	2.9	1.833333333	2.5
1	1	2	2	2	2	4	3	4	4	2	2	4	2	1	4	1	1	4	3	4	2	3	4	1	4	3	1	1	2.5	2.6	2.833333333	2.166666667
1	1	3	2	2	4	3	4	1	4	3	2	4	5	2	2	5	3	3	4	4	2	1	1	1	3	1	2	2	3.25	2.1	3	3.5
2	2	4	2	1	3	4	4	2	4	3	3	4	2	3	3	3	2	3	4	5	5	5	4	4	5	5	3	3	3	4.3	3.166666667	2.833333333
1	1	1	2	1	3	3	3	3	3	3	3	3	3	3	3	3	3	5	5	5	5	5	5	5	5	5	5	5	3	5	3	3
2	1	4	1	2	4	3	4	3	3	3	3	3	3	3	4	3	3	4	4	4	3	4	3	3	3	4	4	3	3.25	3.5	3.333333333	3.166666667
2	1	3	2	2	3	5	3	2	4	4	3	5	2	3	4	2	2	4	5	4	2	4	2	1	3	3	1	1	3.083333333	2.6	3.166666667	3
1	1	3	2	2	1	3	2	1	3	2	2	3	2	2	1	3	2	3	4	4	2	2	3	1	4	3	2	3	2	2.8	1.833333333	2.166666667
1	1	3	2	2	4	4	4	3	3	4	3	4	3	3	4	1	1	4	2	2	2	2	2	2	2	2	2	2	3.083333333	2	3.5	2.666666667
1	1	3	2	1	2	3	2	2	2	2	2	2	2	2	2	2	2	3	3	3	2	4	4	2	4	4	4	4	2	3.4	2	2
1	2	3	1	2	2	4	2	2	4	2	2	5	2	2	3	1	2	3	2	2	1	1	2	2	2	3	1	1	2.416666667	1.7	2.333333333	2.5
1	2	3	2	2	2	3	2	2	2	2	3	3	2	3	2	1	1	4	3	3	2	1	1	1	2	2	1	1	2.083333333	1.7	2.166666667	2
1	1	3	1	2	3	4	2	3	4	2	2	4	3	2	4	2	3	4	3	3	2	3	3	2	3	2	2	2	2.833333333	2.5	2.666666667	3
1	1	3	2	1	2	4	3	2	4	3	3	3	2	2	2	3	3	3	4	4	4	4	4	4	4	4	4	4	2.666666667	4	2.833333333	2.5
1	1	3	2	2	2	3	1	1	1	1	1	4	1	1	2	4	1	3	1	2	2	1	1	1	1	1	1	1	1.666666667	1.2	1.166666667	2.166666667
1	2	3	2	2	3	3	3	2	4	3	3	4	3	2	2	3	3	4	3	3	2	2	2	2	2	2	2	2	2.916666667	2.2	3	2.833333333
1	2	3	2	2	4	4	3	3	4	3	3	4	3	1	3	4	2	2	3	3	2	2	2	2	3	3	2	3	3.083333333	2.5	3.333333333	2.833333333
1	2	3	2	2	2	4	2	3	4	2	2	4	3	2	4	2	2	1	4	4	4	4	3	2	4	4	2	2	2.666666667	3.3	2.5	2.833333333
1	1	3	2	1	2	4	2	2	2	2	2	4	3	2	3	2	2	3	2	2	2	2	2	2	3	2	2	1	2.333333333	2	2	2.666666667
2	2	4	2	2	2	3	1	3	2	1	1	4	2	1	3	1	1	2	4	4	4	4	4	4	4	4	4	4	1.833333333	4	1.666666667	2
2	1	4	2	2	4	4	3	3	3	4	3	4	4	3	4	4	3	2	2	3	1	1	4	3	3	2	1	2	3.5	2.2	3.333333333	3.666666667
1	1	3	1	2	1	4	3	1	1	2	1	3	1	1	2	1	1	3	5	5	5	5	4	3	5	5	5	5	1.5	4.7	1.5	1.5
1	2	3	2	1	3	4	3	3	2	2	3	4	4	1	4	1	4	2	5	5	3	5	3	2	5	4	5	2	2.833333333	3.9	2.666666667	3
1	1	3	2	2	2	4	3	2	4	4	2	4	2	1	3	2	2	3	4	4	4	3	4	2	4	4	2	2	2.583333333	3.3	2.833333333	2.333333333
1	1	2	2	2	1	4	1	1	1	1	1	1	1	1	1	4	1	3	3	3	3	4	4	4	4	4	4	4	1.25	3.7	1	1.5
1	2	3	2	2	2	4	3	3	3	2	2	4	3	2	2	2	2	3	2	3	2	2	2	2	2	2	2	2	2.5	2.1	2.5	2.5
1	2	2	2	1	1	5	1	1	3	1	1	1	1	1	1	1	1	2	2	2	2	2	2	2	2	2	2	2	1.166666667	2	1.333333333	1
2	1	4	2	2	4	4	4	4	4	3	4	4	4	3	4	3	3	4	3	4	3	3	4	3	4	3	3	3	3.666666667	3.3	3.833333333	3.5
1	1	3	2	1	3	3	3	3	3	3	3	3	3	3	3	3	3	3	3	3	3	3	3	3	3	3	3	3	3	3	3	3
1	1	3	2	2	4	4	5	4	4	3	2	3	4	1	1	2	4	4	4	4	4	2	3	2	4	5	3	2	3.083333333	3.3	3.666666667	2.5
1	2	3	2	2	4	4	5	3	3	3	2	5	4	3	4	3	3	3	3	4	4	3	3	2	4	5	4	3	3.5	3.5	3.333333333	3.666666667
1	2	1	1	2	2	4	2	2	2	2	2	3	2	2	3	2	2	4	3	3	2	1	3	3	2	1	1	1	2.166666667	2	2	2.333333333
2	2	3	2	2	2	3	3	4	3	3	3	3	3	3	4	3	3	3	3	3	4	4	3	4	4	4	3	2	3.083333333	3.4	3	3.166666667
1	1	3	2	2	1	4	2	3	2	2	2	2	3	2	2	2	2	2	4	4	2	3	3	3	3	3	2	2	2.083333333	2.9	2	2.166666667
1	2	3	2	2	4	4	3	4	4	4	4	4	4	3	4	2	3	3	4	4	2	2	2	2	3	2	2	2	3.583333333	2.5	3.833333333	3.333333333
1	2	2	2	1	2	4	4	3	3	4	3	4	3	3	2	2	2	4	4	4	4	5	3	3	4	4	5	5	2.916666667	4.1	3.166666667	2.666666667
1	2	3	2	2	3	4	2	2	4	3	3	4	2	2	4	4	4	3	2	4	2	3	2	2	2	4	2	2	3.083333333	2.5	2.833333333	3.333333333
2	1	4	2	2	2	3	2	2	2	2	2	2	2	3	2	2	2	3	3	3	2	2	3	3	3	2	2	3	2.083333333	2.6	2	2.166666667
1	1	3	1	2	4	5	3	5	4	3	3	5	4	3	4	2	3	4	4	4	4	4	4	4	4	4	4	4	3.583333333	4	3.666666667	3.5
1	2	2	1	2	3	5	4	4	4	3	4	5	4	3	4	1	2	3	3	4	3	2	2	2	2	2	2	2	3.416666667	2.4	3.666666667	3.166666667
1	1	1	2	2	2	2	1	2	2	1	1	3	2	1	2	1	1	3	3	2	2	3	2	2	4	3	2	3	1.583333333	2.6	1.5	1.666666667
1	2	3	1	1	2	4	2	3	3	2	3	4	3	2	3	1	2	5	5	5	4	4	3	1	4	4	4	3	2.5	3.7	2.5	2.5
1	1	3	1	2	4	4	4	4	4	4	4	1	4	4	4	4	4	4	1	1	1	1	1	1	1	1	1	1	3.75	1	4	3.5
1	2	3	1	2	4	5	3	3	5	2	2	4	5	1	3	1	1	5	1	1	1	1	1	1	1	1	1	1	2.833333333	1	3.166666667	2.5
1	2	3	1	2	2	4	3	3	4	2	3	4	3	2	2	2	4	3	2	2	2	2	2	2	3	2	2	4	2.833333333	2.3	2.833333333	2.833333333
1	2	3	1	2	2	4	3	2	3	2	2	4	3	2	3	3	1	2	1	2	1	3	3	2	3	3	3	3	2.5	2.4	2.333333333	2.666666667
2	1	3	1	2	2	2	2	2	3	2	2	2	2	2	2	2	2	4	2	2	2	2	2	2	2	2	2	2	2.083333333	2	2.166666667	2
1	1	3	1	1	2	3	3	2	2	2	2	3	3	2	2	2	2	4	4	4	3	4	2	1	2	2	2	2	2.25	2.6	2.166666667	2.333333333
1	2	3	1	2	2	3	2	3	4	3	4	2	3	2	4	2	2	4	4	4	4	2	2	2	2	2	2	2	2.75	2.6	3	2.5
1	1	3	1	2	3	3	2	3	3	4	2	3	4	3	3	3	2	3	2	2	2	2	2	1	1	2	2	3	2.916666667	1.9	2.833333333	3
1	1	3	1	1	4	5	5	1	1	5	5	5	1	5	5	1	3	1	4	5	5	5	5	5	4	4	5	5	3.416666667	4.7	3.5	3.333333333
1	1	3	1	2	2	3	3	3	3	3	3	3	3	3	3	3	3	3	4	4	3	3	3	3	4	3	2	2	2.916666667	3.1	2.833333333	3
2	1	3	1	2	1	4	3	2	4	4	2	4	4	3	1	1	1	4	5	5	5	5	5	5	5	5	5	5	2.5	5	2.666666667	2.333333333
1	1	3	1	2	2	3	3	1	3	3	2	3	2	2	1	2	3	4	2	2	2	3	3	2	2	2	3	2	2.25	2.3	2.333333333	2.166666667
1	1	3	1	2	1	2	1	1	1	1	1	3	1	1	2	1	1	2	2	3	2	1	4	2	1	1	1	1	1.25	1.8	1	1.5
1	1	3	1	2	3	3	1	2	2	2	2	2	2	2	3	1	1	3	2	2	3	2	1	1	3	1	2	3	1.916666667	2	2	1.833333333
1	2	3	1	2	2	4	2	4	3	3	4	4	3	2	3	4	4	3	1	1	1	1	1	1	1	1	1	1	3.166666667	1	3	3.333333333
1	1	3	1	2	2	4	2	3	4	4	4	4	4	4	4	3	2	4	2	2	2	2	2	2	2	2	2	2	3.333333333	2	3.166666667	3.5
1	2	3	1	2	4	4	1	2	2	4	4	4	3	3	3	3	2	5	1	1	1	1	1	1	1	1	1	1	2.916666667	1	2.833333333	3
1	2	3	1	1	2	5	3	2	4	2	2	4	4	2	3	5	2	3	5	5	5	5	5	3	3	3	5	1	2.916666667	4	2.5	3.333333333
1	1	3	1	2	4	4	3	4	4	4	4	5	4	2	4	2	2	3	4	3	2	2	2	2	3	2	3	2	3.5	2.5	3.833333333	3.166666667
1	1	3	1	2	3	3	3	3	3	3	3	3	3	2	3	3	3	5	1	1	1	1	1	1	1	1	1	1	2.916666667	1	3	2.833333333
1	2	3	1	2	5	5	4	5	5	3	3	5	3	3	5	3	3	5	3	2	2	2	3	3	2	2	2	2	3.916666667	2.3	4.166666667	3.666666667
2	1	3	1	2	2	2	2	2	2	2	2	2	2	2	2	2	2	3	2	2	2	2	2	2	2	2	2	2	2	2	2	2
2	2	3	1	2	3	4	4	3	3	3	4	4	4	3	4	4	4	3	2	3	3	2	2	2	3	3	3	3	3.583333333	2.6	3.333333333	3.833333333
1	2	3	1	1	3	4	4	3	4	3	3	4	3	3	3	2	4	2	4	3	3	2	2	2	2	2	2	3	3.25	2.5	3.333333333	3.166666667
2	1	3	1	2	1	3	4	3	4	4	4	4	4	1	4	1	4	3	4	2	2	2	2	4	1	1	1	2	3.166666667	2.1	3.333333333	3
1	1	2	1	2	3	4	4	3	4	4	4	5	4	3	4	3	4	3	5	4	3	4	4	4	4	4	4	4	3.75	4	3.666666667	3.833333333
1	2	2	1	2	1	3	3	3	2	1	4	2	4	2	3	3	2	5	1	2	3	4	5	4	3	2	1	3	2.5	2.8	2.333333333	2.666666667
1	2	2	1	2	3	3	3	2	4	3	3	2	2	3	4	2	3	4	4	3	2	2	2	2	2	2	2	2	2.833333333	2.3	3	2.666666667
1	1	2	1	2	4	4	4	4	4	3	3	5	4	3	4	1	2	2	4	4	2	2	4	2	2	4	2	3	3.416666667	2.9	3.666666667	3.166666667
1	1	2	2	1	2	2	3	1	3	2	3	1	4	1	5	3	2	4	1	4	3	1	1	1	3	3	1	3	2.5	2.1	2.333333333	2.666666667
1	2	2	1	2	3	5	2	2	4	2	4	4	3	2	3	2	2	4	4	3	2	2	4	2	3	2	2	2	2.75	2.6	2.833333333	2.666666667
1	2	2	2	2	3	4	3	3	4	3	3	4	3	3	4	2	3	3	1	2	1	1	1	1	1	1	1	1	3.166666667	1.1	3.166666667	3.166666667
1	1	2	2	2	3	4	3	3	4	3	3	4	3	3	4	2	3	4	2	3	2	2	2	2	2	2	2	2	3.166666667	2.1	3.166666667	3.166666667
1	1	2	1	2	2	3	3	4	4	3	3	3	3	3	4	2	3	2	1	1	2	1	1	1	1	1	1	2	3.083333333	1.2	3.166666667	3
1	1	2	1	2	3	4	4	4	4	4	3	4	4	3	4	3	2	4	5	5	1	5	3	1	5	5	1	5	3.5	3.6	3.666666667	3.333333333
1	1	2	1	2	2	2	3	3	2	2	2	2	2	2	2	2	2	4	4	4	2	2	2	2	2	2	2	2	2.166666667	2.4	2.333333333	2
1	1	2	1	1	1	5	1	3	4	1	1	4	3	1	3	1	2	4	4	3	3	2	4	2	4	4	1	4	2.083333333	3.1	1.833333333	2.333333333
2	1	4	1	1	4	4	4	2	3	3	2	4	3	3	4	2	2	3	3	3	3	1	3	2	2	2	2	2	3	2.3	3	3
1	2	2	1	2	3	4	3	4	4	3	3	5	3	3	4	3	4	3	4	3	3	3	3	3	3	3	2	5	3.5	3.2	3.333333333	3.666666667
1	2	2	1	2	4	4	3	5	5	3	2	4	5	2	5	2	4	2	2	3	2	2	3	4	3	2	3	2	3.666666667	2.6	3.666666667	3.666666667
1	1	2	2	2	3	4	3	3	4	3	3	4	3	3	3	2	2	3	4	3	3	3	3	2	4	2	3	4	3	3.1	3.166666667	2.833333333
1	1	2	1	2	3	5	3	3	4	3	3	4	3	2	3	2	2	3	2	3	2	2	4	2	3	2	3	3	2.916666667	2.6	3.166666667	2.666666667
1	2	2	1	2	2	2	1	2	3	1	1	3	2	1	2	1	2	4	3	2	1	1	2	1	2	2	2	2	1.75	1.8	1.666666667	1.833333333
1	2	2	1	2	2	4	2	3	4	2	3	3	4	2	2	4	2	3	1	1	1	1	1	1	1	1	1	1	2.75	1	2.666666667	2.833333333
1	2	2	1	2	4	4	4	3	4	4	3	4	3	2	4	3	3	4	2	2	1	1	1	1	1	3	2	2	3.416666667	1.6	3.666666667	3.166666667
1	2	2	1	2	3	4	3	2	3	2	3	4	4	2	4	3	2	4	1	1	1	2	2	1	2	3	3	2	2.916666667	1.8	2.666666667	3.166666667
1	2	2	1	2	4	5	3	4	4	4	4	5	4	4	4	2	2	5	2	3	2	2	2	2	3	3	2	2	3.666666667	2.3	3.833333333	3.5
1	1	3	2	2	2	4	2	2	3	2	2	4	1	2	4	1	4	2	3	2	4	3	5	2	3	2	4	3	2.416666667	3.1	2.166666667	2.666666667
1	1	2	1	2	2	4	2	2	4	3	2	2	4	2	3	2	3	4	3	2	2	2	2	2	2	1	2	2	2.583333333	2	2.5	2.666666667
1	1	2	1	2	1	4	2	1	3	1	1	3	3	1	4	1	1	3	3	2	1	1	1	1	1	1	1	1	1.833333333	1.3	1.5	2.166666667
1	1	2	1	2	3	4	3	3	2	2	2	4	2	2	4	2	2	5	4	4	4	3	4	4	4	4	3	2	2.583333333	3.6	2.5	2.666666667
1	1	2	1	2	3	5	4	3	4	4	3	5	3	2	4	2	2	5	4	3	2	1	2	1	3	1	2	1	3.25	2	3.5	3
1	1	2	1	1	2	4	3	2	4	3	3	3	2	2	3	2	3	4	4	3	2	3	4	2	4	3	2	4	2.666666667	3.1	2.833333333	2.5
1	1	2	1	2	3	4	3	4	4	3	3	4	4	2	4	3	4	4	3	3	2	2	3	2	2	2	2	2	3.416666667	2.3	3.333333333	3.5
1	1	2	2	2	4	5	4	3	4	4	4	5	3	2	4	2	2	4	2	4	3	1	1	2	2	2	3	3	3.416666667	2.3	3.833333333	3
1	2	2	1	2	3	4	4	3	4	4	3	4	4	2	2	3	4	4	3	2	2	3	2	1	4	3	2	4	3.333333333	2.6	3.5	3.166666667
1	2	2	1	2	4	5	5	4	4	3	4	5	4	3	4	4	5	4	4	2	1	1	4	1	2	2	1	1	4.083333333	1.9	4	4.166666667
1	2	2	1	2	4	4	4	3	4	4	4	4	4	3	4	3	2	3	2	2	2	3	2	2	3	3	3	3	3.583333333	2.5	3.833333333	3.333333333
1	1	2	1	2	4	4	5	2	3	5	5	4	3	2	2	3	3	3	4	3	2	2	2	3	3	2	3	3	3.416666667	2.7	4	2.833333333
1	1	2	1	2	1	3	3	2	4	2	3	4	3	2	4	2	4	4	1	1	1	1	1	2	2	2	1	1	2.833333333	1.3	2.5	3.166666667
1	2	2	2	1	5	2	3	3	2	2	2	3	3	2	3	1	1	3	5	4	2	2	4	2	2	1	3	2	2.5	2.7	2.833333333	2.166666667
1	2	2	1	2	3	4	2	3	4	3	3	5	5	2	4	2	3	4	2	2	1	1	2	1	2	1	1	1	3.25	1.4	3	3.5
1	2	2	1	2	3	4	2	3	2	1	1	4	3	1	4	1	1	4	2	3	1	1	1	1	3	2	2	2	2.166666667	1.8	2	2.333333333
1	2	2	1	2	3	5	2	4	4	2	2	4	3	3	3	3	2	3	2	2	2	2	2	2	2	2	2	2	2.916666667	2	2.833333333	3
1	2	2	2	2	3	4	2	2	3	2	2	4	2	2	3	2	2	4	2	3	2	2	1	3	1	1	1	1	2.416666667	1.7	2.333333333	2.5
1	2	2	1	2	3	5	2	3	4	3	3	4	2	1	1	2	3	4	2	4	2	1	2	2	1	1	2	1	2.583333333	1.8	3	2.166666667
1	2	2	1	2	2	2	3	2	1	3	3	4	3	1	2	2	2	3	4	3	2	3	3	2	2	2	2	2	2.333333333	2.5	2.333333333	2.333333333
1	2	2	1	2	5	4	5	5	5	5	5	5	5	2	4	5	5	5	1	5	2	2	2	2	3	4	5	5	4.666666667	3.1	5	4.333333333
1	1	2	1	2	2	2	2	4	4	4	5	5	5	1	5	1	2	4	2	2	1	1	1	1	2	2	1	1	3.333333333	1.4	3.5	3.166666667
1	2	2	1	2	4	5	5	5	5	5	5	5	5	2	4	3	3	4	1	4	2	2	3	2	2	2	2	1	4.25	2.1	4.833333333	3.666666667
1	2	2	1	2	3	4	4	4	4	5	3	4	4	4	3	2	4	4	2	4	3	4	4	5	4	4	4	4	3.666666667	3.8	3.833333333	3.5
1	1	2	1	2	3	5	1	1	3	1	1	5	3	1	3	3	1	3	1	1	1	1	1	1	1	1	1	1	2.166666667	1	1.666666667	2.666666667
1	1	2	1	2	2	2	3	5	3	4	4	4	2	2	4	5	3	2	4	4	2	4	3	3	2	2	2	2	3.416666667	2.8	3.5	3.333333333
1	1	2	1	2	3	4	5	2	5	3	3	5	5	3	2	3	1	4	2	4	2	2	2	2	2	2	2	2	3.333333333	2.2	3.5	3.166666667
1	1	2	1	2	4	4	3	2	3	3	2	4	3	3	4	4	3	3	4	3	2	2	3	2	2	2	3	3	3.166666667	2.6	2.833333333	3.5
1	2	3	1	2	4	4	4	3	4	4	4	4	3	3	3	3	4	3	3	3	3	3	3	3	3	2	2	3	3.583333333	2.8	3.833333333	3.333333333
1	1	3	1	2	4	4	4	3	4	4	4	4	4	2	4	4	4	3	3	3	3	3	3	3	3	4	4	4	3.75	3.3	3.833333333	3.666666667
1	2	3	1	2	4	4	5	3	4	5	4	3	4	4	3	3	4	3	5	3	4	5	4	3	4	4	4	3	3.833333333	3.9	4.166666667	3.5
1	2	3	1	2	4	4	5	3	4	5	4	3	4	4	3	3	4	3	5	3	4	5	4	3	4	4	4	3	3.833333333	3.9	4.166666667	3.5
2	2	3	2	2	3	4	3	2	3	3	3	4	3	2	4	2	3	4	2	2	2	1	1	1	1	1	1	1	2.916666667	1.3	2.833333333	3
1	1	2	1	2	3	2	2	3	4	3	2	4	4	2	4	4	4	3	2	2	1	2	2	2	2	2	2	1	3.25	1.8	2.833333333	3.666666667
1	2	2	1	2	3	2	2	3	4	3	2	4	4	2	4	4	4	3	2	2	1	2	2	2	2	2	2	1	3.25	1.8	2.833333333	3.666666667
2	1	4	2	2	3	3	3	3	3	3	3	3	3	3	3	3	3	3	3	3	3	3	3	3	3	3	3	3	3	3	3	3
1	2	3	1	2	2	3	2	3	3	2	2	3	3	2	2	2	3	4	2	3	2	2	2	2	2	2	2	2	2.416666667	2.1	2.333333333	2.5
1	2	3	2	2	3	3	3	2	4	4	2	5	1	2	4	1	3	4	2	2	2	2	3	2	3	1	2	2	2.833333333	2.1	3	2.666666667
2	1	4	2	2	2	3	2	2	2	2	3	4	2	3	3	2	2	4	2	2	2	2	2	2	2	2	2	2	2.416666667	2	2.166666667	2.666666667
1	2	1	1	2	1	3	2	3	3	3	3	2	2	2	1	1	1	4	3	3	2	1	2	2	1	1	2	1	2	1.8	2.5	1.5
1	1	3	2	1	2	4	3	3	4	2	2	3	2	4	5	3	3	2	2	3	2	4	4	2	4	5	4	1	3	3.1	2.666666667	3.333333333
1	2	3	2	1	3	4	4	4	4	4	4	4	4	4	4	4	4	4	4	4	4	4	4	4	4	4	4	4	3.916666667	4	3.833333333	4
2	1	3	2	1	3	3	3	3	2	2	4	3	2	1	3	1	3	2	3	2	4	1	4	4	1	4	1	2	2.5	2.6	2.833333333	2.166666667
1	1	2	1	1	2	4	4	4	4	3	3	4	3	2	4	2	4	3	4	4	4	4	4	4	4	4	2	3	3.25	3.7	3.333333333	3.166666667
1	2	2	1	2	3	5	2	3	4	3	2	4	3	2	2	2	2	5	4	4	2	2	3	3	3	3	2	2	2.666666667	2.8	2.833333333	2.5
1	2	2	1	2	3	4	2	2	2	2	2	4	2	2	3	2	2	3	2	2	2	2	2	2	2	2	2	2	2.333333333	2	2.166666667	2.5
1	2	2	1	2	3	4	3	3	4	3	2	4	4	2	3	2	3	4	4	4	3	2	3	2	3	3	2	2	3	2.8	3	3
1	2	2	1	2	3	4	4	3	4	4	4	4	4	4	4	3	4	3	2	2	2	2	2	2	2	2	2	2	3.75	2	3.666666667	3.833333333
1	2	1	1	2	2	3	2	2	3	3	2	3	1	2	4	2	2	4	4	4	2	3	2	2	3	2	1	2	2.333333333	2.5	2.333333333	2.333333333
1	2	2	1	2	4	4	3	3	4	3	4	4	4	2	4	3	4	3	3	4	3	3	3	3	4	3	5	5	3.5	3.6	3.5	3.5
1	2	1	1	2	3	4	2	4	3	2	2	4	2	2	4	2	2	4	2	2	2	2	2	2	2	2	2	2	2.666666667	2	2.666666667	2.666666667
1	2	1	1	2	1	1	1	2	2	1	1	4	1	1	4	1	1	3	1	1	1	1	1	1	2	1	2	2	1.666666667	1.3	1.333333333	2
1	2	2	1	2	4	4	3	1	2	3	4	4	3	3	3	2	3	4	4	4	4	4	3	3	4	4	3	4	2.916666667	3.7	2.833333333	3
1	2	1	2	2	4	5	4	3	4	4	4	5	3	3	4	3	2	4	2	2	2	2	3	3	2	2	2	2	3.583333333	2.2	3.833333333	3.333333333
1	2	1	1	2	3	4	3	2	3	3	4	4	3	2	4	3	2	2	3	3	2	1	1	1	1	2	2	2	3	1.8	3	3
1	2	1	1	2	2	4	3	4	4	3	3	4	4	3	3	3	2	3	4	3	3	3	4	4	3	3	2	2	3.166666667	3.1	3.166666667	3.166666667
1	2	1	1	2	2	5	4	2	3	4	3	5	2	1	5	2	2	2	2	2	2	2	2	2	2	2	2	1	2.916666667	1.9	3	2.833333333
1	2	1	1	2	3	4	2	1	2	2	2	3	2	2	3	2	2	4	1	2	2	1	2	2	2	2	2	2	2.166666667	1.8	2	2.333333333
1	2	1	1	1	3	1	1	3	2	1	1	4	2	1	3	4	3	4	3	1	1	1	1	1	1	1	1	4	2.333333333	1.5	1.833333333	2.833333333
1	2	1	1	2	3	4	2	1	2	2	2	3	3	2	2	2	2	4	2	3	2	1	1	1	1	2	1	1	2.166666667	1.5	2	2.333333333
1	1	1	1	2	2	4	2	2	2	2	2	3	2	2	2	2	2	4	2	2	2	2	2	2	2	2	2	2	2.083333333	2	2	2.166666667
1	2	1	2	2	3	4	3	2	4	3	3	5	2	3	2	4	3	3	2	2	1	2	1	1	2	1	1	1	3.083333333	1.4	3	3.166666667
1	2	3	1	2	2	3	3	3	3	3	3	3	3	3	3	3	2	2	2	2	2	2	2	2	2	2	3	2	2.833333333	2.1	2.833333333	2.833333333
1	1	1	1	2	4	4	4	4	3	4	4	4	3	4	4	2	4	2	2	3	2	3	3	2	4	3	2	2	3.666666667	2.6	3.833333333	3.5
1	2	1	1	2	4	4	4	5	4	4	4	5	5	1	5	2	2	3	2	3	2	3	3	1	3	3	2	4	3.75	2.6	4.166666667	3.333333333
1	1	1	1	2	4	5	4	4	4	4	4	4	2	2	3	4	4	5	2	2	2	2	2	2	2	2	3	2	3.583333333	2.1	4	3.166666667
1	2	1	1	2	4	4	2	2	4	4	4	4	2	2	2	2	2	3	4	4	2	2	2	2	4	4	2	2	2.833333333	2.8	3.333333333	2.333333333
1	2	1	1	2	3	4	4	5	4	3	2	5	4	1	1	3	3	3	2	4	3	3	4	3	3	4	2	3	3.166666667	3.1	3.5	2.833333333
1	2	1	1	2	2	4	2	3	4	2	2	4	3	2	4	2	3	4	3	2	2	2	2	3	3	2	2	2	2.75	2.3	2.5	3
1	2	1	2	2	4	4	4	3	4	4	4	4	4	2	4	3	4	3	4	4	3	2	2	2	4	3	4	4	3.666666667	3.2	3.833333333	3.5
1	2	1	1	2	1	3	2	2	2	2	2	4	2	2	3	2	3	2	1	1	1	1	1	1	1	1	1	1	2.25	1	1.833333333	2.666666667
1	2	1	1	2	1	3	2	2	2	2	2	4	2	2	3	2	3	2	1	1	1	1	1	1	1	1	1	1	2.25	1	1.833333333	2.666666667
1	1	1	1	2	3	4	3	4	4	4	3	5	3	3	3	3	3	3	2	2	1	1	1	1	1	1	1	2	3.416666667	1.3	3.5	3.333333333
1	1	1	1	2	3	4	3	1	1	2	2	4	2	1	1	2	2	4	3	2	2	2	2	2	2	2	2	4	2	2.3	2	2
1	2	1	1	2	3	4	3	2	4	4	4	4	4	2	3	3	3	4	4	4	3	2	2	4	4	2	3	3	3.25	3.1	3.333333333	3.166666667
1	1	1	1	2	3	3	4	3	4	4	4	4	3	3	4	3	2	3	2	1	1	2	2	2	2	2	2	2	3.416666667	1.8	3.666666667	3.166666667
1	1	1	1	2	3	4	3	1	1	2	2	4	2	1	1	2	2	4	3	2	2	2	2	2	2	2	2	4	2	2.3	2	2
1	2	1	1	2	4	4	3	3	2	4	3	4	2	3	2	2	2	4	2	4	2	2	2	2	2	2	2	2	2.833333333	2.2	3.166666667	2.5
1	2	1	1	1	4	4	4	3	4	4	4	4	4	2	4	2	4	2	4	3	2	2	2	2	2	2	2	2	3.583333333	2.3	3.833333333	3.333333333
1	2	1	1	2	2	2	2	2	1	1	1	2	2	2	2	2	1	3	2	2	1	2	2	2	2	2	2	2	1.666666667	1.9	1.5	1.833333333
1	2	1	1	2	3	4	3	4	3	4	2	4	4	4	3	1	1	5	2	2	2	1	1	2	2	1	1	1	3	1.5	3.166666667	2.833333333
1	2	1	1	2	2	1	3	3	3	2	4	4	2	4	4	4	4	5	2	4	3	3	4	4	4	3	4	3	3.25	3.4	2.833333333	3.666666667
2	2	3	1	2	3	4	3	3	4	2	2	2	4	2	2	2	3	3	2	5	2	2	5	2	2	2	2	2	2.666666667	2.6	2.833333333	2.5
1	2	1	1	2	3	3	2	1	3	3	3	2	2	1	2	2	2	3	4	4	2	1	2	2	4	4	3	4	2.166666667	3	2.5	1.833333333
1	1	1	1	2	2	3	3	1	4	3	3	4	3	4	2	1	3	3	1	1	1	1	1	1	1	1	1	1	2.75	1	2.666666667	2.833333333
1	2	1	1	2	4	4	4	2	3	2	4	4	2	2	4	4	4	4	4	4	2	2	2	2	4	4	4	4	3.25	3.2	3.166666667	3.333333333
1	1	1	1	2	2	5	2	2	4	2	2	4	3	2	1	2	1	5	1	1	1	1	1	1	1	1	1	1	2.25	1	2.333333333	2.166666667
1	2	1	1	2	3	4	4	3	4	4	3	4	2	4	4	3	2	3	4	3	2	3	3	2	3	3	3	3	3.333333333	2.9	3.5	3.166666667
1	2	1	2	2	3	5	3	2	2	3	3	4	2	3	2	3	2	3	2	3	3	3	3	2	2	2	2	2	2.666666667	2.4	2.666666667	2.666666667
1	1	2	2	1	3	3	2	2	4	2	2	4	4	2	2	1	1	3	4	4	2	5	2	2	4	4	3	4	2.416666667	3.4	2.5	2.333333333
1	2	1	1	2	2	4	3	2	4	3	3	4	4	3	4	2	2	4	4	4	3	4	4	3	4	4	3	3	3	3.6	2.833333333	3.166666667
2	2	3	1	2	2	3	3	3	3	3	3	4	3	2	4	3	3	3	2	3	3	2	2	2	4	4	4	4	3	3	2.833333333	3.166666667
1	2	1	1	2	4	5	4	4	4	4	4	5	4	3	4	4	4	4	2	3	2	3	2	2	3	3	4	3	4	2.7	4	4
1	1	2	2	1	1	4	2	3	3	2	2	4	2	1	2	1	2	3	5	3	3	3	4	2	3	3	4	2	2.083333333	3.2	2.166666667	2
1	1	2	2	2	3	4	3	2	2	3	3	4	4	2	2	3	2	3	1	1	1	1	1	1	1	1	1	1	2.75	1	2.666666667	2.833333333
1	2	1	2	2	3	4	3	2	2	2	3	4	2	2	3	2	3	4	2	2	2	2	3	3	2	1	2	1	2.583333333	2	2.5	2.666666667
1	2	3	2	2	2	4	3	3	4	4	3	5	4	2	4	2	2	2	3	2	2	1	1	1	2	2	1	1	3.166666667	1.6	3.166666667	3.166666667
1	1	3	2	2	3	4	3	4	3	4	4	4	2	3	4	3	3	4	2	3	2	2	2	2	3	2	2	3	3.333333333	2.3	3.5	3.166666667
1	2	2	2	1	4	4	2	2	3	1	5	2	4	3	1	2	4	1	1	2	3	4	5	1	2	3	4	5	2.75	3	2.833333333	2.666666667
1	2	3	2	1	4	5	5	4	4	5	4	5	4	5	3	4	4	3	5	5	4	5	5	4	5	5	5	5	4.25	4.8	4.333333333	4.166666667
1	2	2	2	2	4	5	4	4	4	4	2	5	4	2	4	2	4	2	4	4	2	4	4	4	4	4	2	2	3.583333333	3.4	3.666666667	3.5
1	2	3	2	2	2	4	2	3	2	2	2	4	3	1	3	2	1	3	3	4	1	1	1	1	2	2	2	1	2.25	1.8	2.166666667	2.333333333
2	2	4	2	2	2	4	4	5	4	4	4	5	4	3	5	4	3	5	1	1	1	1	1	1	1	1	1	1	3.916666667	1	3.833333333	4
2	1	4	2	2	3	4	3	2	3	3	3	3	4	2	3	2	2	3	3	3	2	1	2	1	1	1	1	1	2.75	1.6	2.833333333	2.666666667
1	2	2	2	1	5	5	3	4	4	3	4	5	4	2	5	2	4	1	5	5	5	5	1	1	5	5	5	5	3.75	4.2	3.833333333	3.666666667
1	2	2	2	2	2	3	3	2	3	2	2	3	2	2	2	2	2	3	3	3	2	2	2	2	2	2	2	2	2.25	2.2	2.333333333	2.166666667
1	2	2	2	2	2	4	3	2	2	2	2	3	2	2	2	2	2	3	4	4	3	4	3	2	3	3	3	3	2.166666667	3.2	2.166666667	2.166666667
1	2	2	1	2	3	4	3	3	3	3	4	4	4	2	4	3	3	4	4	4	3	4	4	3	4	4	4	4	3.25	3.8	3.166666667	3.333333333
1	2	1	2	2	4	4	4	2	3	4	4	4	2	2	3	2	3	4	4	3	2	2	3	3	2	2	2	3	3.083333333	2.6	3.5	2.666666667
1	2	1	2	2	4	4	4	3	3	4	4	4	2	4	3	2	1	3	2	2	1	2	2	1	1	1	1	2	3.166666667	1.5	3.666666667	2.666666667
1	2	1	2	2	4	4	4	3	3	4	4	4	2	4	3	2	1	3	2	2	1	2	2	1	1	1	1	2	3.166666667	1.5	3.666666667	2.666666667
1	2	1	2	2	5	4	4	4	4	4	4	5	4	4	4	2	3	4	1	4	2	2	2	2	2	2	2	2	3.916666667	2.1	4.166666667	3.666666667
1	1	1	2	1	4	5	3	4	3	4	4	5	3	3	5	2	2	4	4	2	1	1	1	1	1	1	1	3	3.5	1.6	3.666666667	3.333333333
1	1	1	1	2	2	2	2	2	4	2	2	4	2	2	2	2	4	4	2	2	2	2	2	2	2	2	2	2	2.5	2	2.333333333	2.666666667
3	2	4	1	2	1	2	3	1	4	3	3	4	5	2	1	1	2	2	2	2	1	2	1	1	1	1	1	1	2.5	1.3	2.5	2.5
1	2	2	1	2	3	4	4	3	3	3	3	5	4	3	3	4	3	3	3	4	3	2	3	2	3	4	4	3	3.416666667	3.1	3.166666667	3.666666667
1	2	1	2	2	1	4	3	3	3	3	3	5	3	3	4	4	4	4	3	3	2	2	3	2	2	2	3	3	3.25	2.5	2.666666667	3.833333333
1	2	1	2	1	4	4	3	3	4	3	3	4	4	2	3	3	4	4	2	4	3	4	4	4	4	4	4	4	3.333333333	3.7	3.333333333	3.333333333
1	1	2	2	2	2	4	3	2	2	2	1	3	2	1	1	2	2	4	2	2	2	2	2	2	2	3	2	2	1.916666667	2.1	2	1.833333333
1	2	2	2	2	1	4	3	1	3	2	2	1	3	2	3	3	4	1	5	5	3	5	5	3	4	3	2	4	2.333333333	3.9	2	2.666666667
1	1	1	2	2	3	4	2	1	3	2	2	4	3	2	3	1	2	3	3	3	2	1	3	1	1	1	1	2	2.333333333	1.8	2.166666667	2.5
1	1	2	2	2	4	4	3	4	3	3	3	4	4	3	4	2	3	3	3	4	3	1	1	1	3	3	2	1	3.333333333	2.2	3.333333333	3.333333333
2	2	4	2	2	2	3	2	4	3	2	2	3	4	2	3	2	2	4	3	3	3	3	3	3	3	3	3	3	2.583333333	3	2.5	2.666666667
1	1	2	2	1	3	2	2	3	3	1	3	2	3	3	2	2	2	4	3	2	2	4	3	2	2	2	3	2	2.416666667	2.5	2.5	2.333333333
1	2	2	1	2	2	3	4	3	4	3	2	3	2	4	4	2	2	2	2	2	3	2	3	2	3	3	3	3	2.916666667	2.6	3	2.833333333
1	1	1	1	1	4	5	3	3	4	3	4	5	2	2	4	2	2	4	4	5	2	1	4	2	4	4	3	3	3.166666667	3.2	3.5	2.833333333
1	2	1	2	2	3	4	2	2	2	2	2	4	2	2	2	2	2	3	2	3	2	2	2	2	2	2	2	1	2.25	2	2.166666667	2.333333333
3	1	4	1	2	4	4	4	4	4	4	4	4	4	4	4	2	2	4	2	2	2	2	2	2	2	2	2	2	3.666666667	2	4	3.333333333
1	2	1	2	2	4	4	2	2	4	4	4	4	4	2	2	4	4	2	2	4	4	2	4	3	2	2	2	2	3.333333333	2.7	3.333333333	3.333333333
2	2	4	2	2	3	4	4	3	3	3	3	4	3	2	4	2	3	3	3	3	3	2	2	2	2	2	2	1	3.083333333	2.2	3.166666667	3
1	2	1	2	2	4	4	2	2	4	4	4	4	4	2	2	4	4	2	2	4	4	2	4	3	2	2	2	2	3.333333333	2.7	3.333333333	3.333333333
1	2	1	2	2	4	5	3	4	4	4	4	5	2	4	4	3	4	2	1	4	1	2	2	2	1	3	1	1	3.75	1.8	3.833333333	3.666666667
2	2	4	2	2	4	4	4	3	4	4	4	4	3	4	3	4	4	2	3	4	4	4	3	3	4	4	4	4	3.75	3.7	3.833333333	3.666666667
1	1	2	1	2	3	3	4	4	4	2	4	4	2	4	2	4	2	4	4	2	2	4	2	3	1	1	4	4	3.25	2.7	3.5	3
2	2	4	2	2	3	4	3	3	3	3	3	4	3	3	3	3	3	4	4	3	3	3	3	3	3	3	3	3	3.083333333	3.1	3	3.166666667
1	2	3	2	2	4	4	4	2	3	4	4	4	3	4	4	2	2	3	4	4	2	4	2	2	4	4	2	2	3.333333333	3	3.5	3.166666667
2	1	4	2	2	3	4	3	3	3	3	3	4	3	3	3	3	3	4	4	3	3	3	3	3	3	3	3	3	3.083333333	3.1	3	3.166666667
2	2	4	2	2	4	3	3	2	3	4	4	5	3	1	4	1	1	4	5	3	4	2	3	3	4	2	3	2	2.916666667	3.1	3.333333333	2.5
2	2	4	2	2	3	5	4	4	4	4	4	5	4	3	4	4	2	2	4	4	3	4	2	2	4	2	2	3	3.75	3	3.833333333	3.666666667
1	2	1	1	2	1	3	2	1	2	2	2	3	2	2	1	1	1	4	2	2	1	1	2	1	2	2	2	3	1.666666667	1.8	1.666666667	1.666666667
1	2	1	1	2	1	1	1	1	1	1	1	1	1	1	1	1	1	3	1	1	1	1	1	1	1	1	1	1	1	1	1	1
1	2	1	1	2	1	1	1	1	1	1	1	1	1	1	1	1	1	3	2	2	2	2	2	2	2	2	2	2	1	2	1	1
1	1	1	1	2	1	1	1	1	1	1	1	1	1	1	1	1	1	3	1	1	1	1	1	1	1	1	1	1	1	1	1	1
2	1	4	2	2	3	4	4	4	4	4	4	3	4	4	5	4	4	3	2	4	3	2	3	3	3	1	1	3	3.916666667	2.5	3.833333333	4
1	2	2	1	2	1	2	1	1	4	2	3	2	1	4	2	2	3	1	5	5	5	5	5	5	5	5	5	5	2.166666667	5	2	2.333333333
1	2	3	2	2	2	4	3	3	4	4	3	4	3	3	4	2	1	4	2	3	2	1	2	3	4	2	1	1	3	2.1	3.166666667	2.833333333
3	1	1	2	2	2	4	4	2	1	3	3	4	1	3	4	2	2	1	4	4	2	4	4	4	4	4	2	4	2.583333333	3.6	2.5	2.666666667
1	2	2	2	2	4	4	4	4	4	4	4	4	3	4	4	4	4	5	5	4	4	4	4	4	4	4	4	3	3.916666667	4	4	3.833333333
2	1	4	2	2	3	4	3	4	4	4	3	4	3	4	3	2	3	4	3	2	2	3	3	3	4	4	2	3	3.333333333	2.9	3.5	3.166666667
2	1	4	2	1	2	4	3	3	5	2	1	4	4	1	3	2	1	3	3	4	4	3	5	4	3	3	3	2	2.583333333	3.4	2.666666667	2.5
1	2	2	2	2	5	4	5	4	3	4	4	4	5	4	3	4	3	3	3	3	2	3	3	3	4	4	3	2	4	3	4.166666667	3.833333333
1	1	3	1	1	3	4	3	2	4	4	4	4	2	4	2	2	2	4	5	4	4	5	4	3	3	4	4	4	3	4	3.333333333	2.666666667
1	2	3	2	2	3	4	3	2	4	3	3	4	2	2	4	3	2	4	3	4	2	4	2	1	4	4	2	4	2.916666667	3	3	2.833333333
1	2	3	2	2	4	2	2	1	3	4	4	4	4	1	1	5	1	5	3	3	1	1	1	1	2	2	2	1	2.833333333	1.7	3	2.666666667
1	1	2	2	2	2	4	3	3	4	3	3	5	4	3	5	2	2	4	4	4	3	2	4	3	2	2	1	1	3.25	2.6	3	3.5
1	2	3	2	1	1	4	3	3	5	3	4	5	4	2	4	4	5	5	1	4	3	1	2	2	4	3	3	2	3.583333333	2.5	3.166666667	4
1	2	3	2	2	4	4	4	4	4	4	4	4	3	4	4	4	4	1	2	2	2	2	3	3	2	3	2	3	3.916666667	2.4	4	3.833333333
2	2	4	2	2	3	4	2	4	3	4	3	2	3	2	4	4	4	4	4	4	3	4	3	4	5	4	4	4	3.166666667	3.9	3.166666667	3.166666667
1	2	3	2	2	5	5	5	3	4	4	4	5	4	3	4	3	4	4	4	4	3	4	4	3	4	4	4	4	4	3.8	4.166666667	3.833333333
1	2	2	2	1	2	4	2	2	4	2	2	4	3	2	2	2	3	2	4	4	3	4	4	3	3	3	2	3	2.5	3.3	2.333333333	2.666666667
1	1	3	2	2	4	5	3	4	4	4	4	5	4	2	2	2	4	3	2	2	2	2	2	2	2	2	1	1	3.5	1.8	3.833333333	3.166666667
1	2	1	2	2	3	4	3	2	3	2	2	4	2	2	3	2	4	4	2	2	2	2	2	2	2	2	2	2	2.666666667	2	2.5	2.833333333
1	2	3	2	1	4	5	4	4	4	3	4	5	4	2	4	3	4	4	4	4	3	2	4	2	3	2	3	2	3.75	2.9	3.833333333	3.666666667
1	2	2	2	2	3	4	2	2	3	2	2	4	2	2	3	2	2	4	2	2	2	2	2	2	2	2	2	2	2.416666667	2	2.333333333	2.5
1	2	3	2	2	4	5	3	1	2	2	2	5	3	1	3	2	2	3	4	2	2	1	2	1	1	1	2	1	2.5	1.7	2.333333333	2.666666667
1	2	3	2	2	4	5	3	4	4	4	4	5	4	2	2	2	4	3	2	2	2	2	2	2	2	2	1	1	3.5	1.8	3.833333333	3.166666667
2	2	4	1	2	5	5	5	5	5	5	5	5	5	5	5	3	5	5	4	4	4	4	4	3	3	2	4	4	4.833333333	3.6	5	4.666666667
1	1	1	2	2	1	1	1	1	1	2	2	1	2	2	1	2	2	2	1	2	2	2	2	2	2	2	2	1	1.5	1.8	1.333333333	1.666666667
1	2	2	2	2	5	4	3	2	4	5	4	4	3	1	3	4	5	5	3	4	3	4	2	1	4	3	3	5	3.583333333	3.2	3.833333333	3.333333333
1	1	3	2	2	3	3	3	2	3	3	3	5	3	3	3	2	2	3	2	2	2	1	1	1	2	1	1	1	2.916666667	1.4	2.833333333	3
1	2	2	2	2	3	5	1	1	5	3	1	5	4	3	1	1	1	3	3	1	1	1	1	1	3	3	3	3	2.416666667	2	2.333333333	2.5
2	2	4	2	1	3	5	4	3	4	3	3	4	4	2	2	1	4	3	2	4	3	4	4	3	3	4	3	2	3.083333333	3.2	3.333333333	2.833333333
1	2	3	2	2	2	5	2	4	4	2	2	4	4	2	2	1	1	1	4	4	3	4	4	3	4	3	3	2	2.5	3.4	2.666666667	2.333333333
2	2	4	1	1	2	2	3	3	3	4	3	3	3	2	3	3	3	3	3	3	1	2	2	2	3	2	2	2	2.916666667	2.2	3	2.833333333
2	2	4	1	2	3	5	3	3	2	2	3	5	5	3	4	3	3	1	4	2	2	2	2	2	3	3	2	3	3.25	2.5	2.666666667	3.833333333
1	2	1	1	1	4	3	4	3	2	2	2	3	2	2	4	2	4	4	4	4	4	4	3	3	3	4	3	3	2.833333333	3.5	2.833333333	2.833333333
2	2	1	2	2	4	4	3	5	4	3	3	5	4	3	5	2	3	4	3	4	2	2	3	4	3	3	2	3	3.666666667	2.9	3.666666667	3.666666667
1	2	2	1	2	2	4	4	3	3	3	3	3	2	2	2	2	3	4	2	2	2	2	2	2	3	2	2	4	2.666666667	2.3	3	2.333333333
1	1	1	1	2	4	4	4	5	4	4	4	4	5	4	4	4	3	4	1	2	2	1	2	1	2	2	1	1	4.083333333	1.5	4.166666667	4
1	1	1	2	1	2	3	2	2	3	2	2	3	2	2	2	2	2	3	1	3	3	1	1	3	1	1	1	1	2.166666667	1.6	2.166666667	2.166666667
1	2	2	1	2	2	4	2	2	2	2	2	4	2	2	1	2	2	4	3	2	2	2	2	2	3	2	2	2	2.083333333	2.2	2	2.166666667
1	2	3	2	1	3	5	2	3	5	5	2	5	4	2	4	4	4	2	5	4	4	5	2	2	5	5	4	5	3.583333333	4.1	3.333333333	3.833333333
2	2	4	2	2	3	4	3	2	2	3	3	4	3	2	4	3	2	4	3	2	1	1	1	1	3	1	1	1	2.833333333	1.5	2.666666667	3
1	2	3	2	2	1	2	2	1	1	1	1	1	1	1	1	1	1	1	2	2	2	1	1	1	1	1	1	1	1.083333333	1.3	1.166666667	1
1	2	1	2	2	4	5	3	3	3	2	3	4	4	2	3	3	3	2	3	4	4	3	4	4	4	4	5	5	3.083333333	4	3	3.166666667
1	2	1	2	2	4	4	2	2	4	3	3	4	3	2	2	1	2	1	1	1	1	2	3	1	4	2	3	4	2.666666667	2.2	3	2.333333333
2	2	4	2	2	4	4	4	2	4	2	2	4	4	2	4	2	4	5	5	2	2	3	2	1	2	1	2	1	3.166666667	2.1	3	3.333333333
1	2	1	1	2	4	5	3	2	3	2	3	4	3	2	2	2	4	4	4	4	4	2	2	2	2	3	2	3	2.833333333	2.8	2.833333333	2.833333333
1	1	1	1	2	4	5	3	2	3	2	3	4	3	2	2	2	4	4	4	4	4	2	2	2	2	3	2	3	2.833333333	2.8	2.833333333	2.833333333
2	2	3	2	2	2	3	2	2	2	2	2	3	2	3	2	3	2	2	2	2	2	2	2	2	2	2	2	2	2.25	2	2	2.5
1	2	4	2	1	4	5	5	5	5	5	5	5	5	3	5	5	5	4	4	4	4	4	4	3	3	3	4	4	4.75	3.7	4.833333333	4.666666667
1	2	1	1	2	4	4	3	3	4	4	3	4	4	3	2	3	4	2	2	4	2	2	3	2	2	2	3	2	3.416666667	2.4	3.5	3.333333333
1	2	1	1	1	3	2	3	3	2	2	3	3	3	3	3	2	3	3	2	3	2	3	2	3	3	3	2	3	2.75	2.6	2.666666667	2.833333333
1	2	1	1	1	3	4	3	3	4	3	3	3	4	3	3	3	3	3	3	3	3	3	3	3	3	3	3	3	3.166666667	3	3.166666667	3.166666667
1	1	1	1	2	3	4	4	4	5	4	2	3	4	2	2	2	4	2	3	2	1	1	1	1	1	1	1	1	3.25	1.3	3.666666667	2.833333333
2	2	4	2	2	4	5	4	3	4	3	3	5	3	2	1	2	4	2	1	2	1	1	2	2	3	2	1	2	3.166666667	1.7	3.5	2.833333333
1	2	2	2	2	2	4	2	2	2	2	2	4	3	2	3	2	2	3	2	3	2	3	2	2	2	3	2	3	2.333333333	2.4	2	2.666666667
2	2	4	2	1	1	4	1	1	3	1	1	2	1	1	1	2	1	1	1	1	1	1	1	1	1	3	1	2	1.333333333	1.3	1.333333333	1.333333333
2	2	4	1	2	3	5	3	3	4	3	4	4	4	3	4	2	3	4	3	4	2	1	4	2	2	1	1	4	3.333333333	2.4	3.333333333	3.333333333
2	2	4	2	2	3	4	2	4	3	3	3	4	3	3	4	3	2	2	2	3	2	2	3	1	3	3	3	3	3.083333333	2.5	3	3.166666667
3	2	4	2	2	5	5	4	5	5	4	4	4	4	3	5	3	3	4	4	3	2	2	2	2	4	3	4	2	4.083333333	2.8	4.5	3.666666667
1	2	1	2	2	4	4	4	2	2	2	2	4	2	2	2	2	2	1	4	4	4	4	4	4	4	4	4	4	2.5	4	2.666666667	2.333333333
1	2	1	2	2	4	4	4	2	2	2	2	4	2	2	2	2	2	1	4	4	4	4	4	4	4	4	4	4	2.5	4	2.666666667	2.333333333
2	1	4	2	1	4	4	4	4	4	4	4	4	4	4	4	4	4	4	4	4	4	4	4	4	4	4	4	4	4	4	4	4
1	2	4	2	1	3	3	3	3	3	3	3	4	3	3	3	2	3	2	3	3	3	3	3	3	3	3	2	3	3	2.9	3	3
1	2	3	1	2	2	3	2	2	3	2	2	3	3	2	2	2	2	4	2	2	2	2	2	2	2	2	2	2	2.25	2	2.166666667	2.333333333
1	2	1	2	1	5	3	5	3	1	4	5	5	4	2	5	2	5	4	4	4	5	5	5	5	4	4	2	3	3.833333333	4.1	3.833333333	3.833333333
1	2	1	1	2	5	5	5	4	5	5	4	5	5	4	4	4	5	4	3	4	3	3	4	3	4	3	3	3	4.583333333	3.3	4.666666667	4.5
1	2	3	2	2	3	4	1	3	3	3	3	5	5	1	3	1	3	4	1	1	1	1	1	1	1	1	1	1	2.833333333	1	2.666666667	3
1	2	3	1	2	3	4	3	3	4	3	3	4	4	1	3	1	1	3	1	1	1	1	1	1	1	3	1	3	2.75	1.4	3.166666667	2.333333333
2	2	3	2	2	3	4	3	3	1	3	3	4	1	3	3	3	3	4	2	2	2	2	2	2	2	2	2	2	2.75	2	2.666666667	2.833333333
1	2	2	2	2	4	4	5	3	4	5	5	4	5	5	5	5	5	4	2	2	2	3	3	3	3	3	3	3	4.583333333	2.7	4.333333333	4.833333333
1	1	2	2	2	4	4	5	3	4	5	5	4	5	5	5	5	5	4	2	2	2	3	3	3	3	3	3	3	4.583333333	2.7	4.333333333	4.833333333
1	2	2	1	1	4	4	4	3	3	4	3	5	3	3	4	3	4	3	4	3	3	3	3	3	3	3	3	3	3.583333333	3.1	3.5	3.666666667
1	2	2	1	2	3	4	4	3	4	4	4	5	5	4	3	1	1	4	4	3	1	1	1	1	2	2	1	1	3.416666667	1.7	3.666666667	3.166666667
1	2	3	1	2	3	4	3	3	3	3	3	3	3	3	2	3	3	3	3	3	2	2	2	3	2	3	3	2	2.916666667	2.5	3	2.833333333
1	2	1	2	1	4	5	3	2	4	4	4	4	4	4	3	4	5	4	2	2	3	1	1	1	1	1	1	1	3.75	1.4	3.5	4
1	2	2	2	2	4	4	4	3	2	3	3	4	3	2	3	2	3	4	4	4	4	4	5	5	5	4	3	3	3	4.1	3.166666667	2.833333333
2	2	3	1	2	4	4	4	3	4	4	2	5	4	4	4	3	3	4	2	4	3	3	4	2	3	2	2	1	3.666666667	2.6	3.5	3.833333333
1	2	2	1	2	4	4	3	2	4	3	4	4	3	2	2	3	3	4	4	4	4	3	3	2	2	1	1	1	3.083333333	2.5	3.333333333	2.833333333
1	2	2	2	2	4	4	5	2	4	4	4	5	2	3	3	5	5	3	1	1	1	2	1	1	2	1	1	1	3.833333333	1.2	3.833333333	3.833333333
1	1	1	1	2	2	3	3	2	3	3	2	4	3	2	4	2	2	1	3	4	3	3	1	1	3	4	1	3	2.666666667	2.6	2.5	2.833333333
1	2	2	2	2	1	4	2	3	2	2	2	4	2	2	3	2	2	3	4	4	4	4	4	3	5	4	4	4	2.25	4	2	2.5
1	2	2	1	2	3	4	2	2	3	3	3	4	3	2	3	3	3	4	2	2	2	2	2	2	2	2	2	2	2.833333333	2	2.666666667	3
1	2	1	2	2	2	5	3	4	3	3	3	4	3	3	4	3	3	3	3	3	3	3	4	4	4	4	3	5	3.166666667	3.6	3	3.333333333
1	2	3	2	1	2	3	1	1	1	1	1	4	1	1	3	1	1	2	2	2	1	1	1	1	1	1	1	1	1.5	1.2	1.166666667	1.833333333
2	2	4	1	1	4	5	5	3	5	4	4	4	3	3	5	3	3	2	4	4	3	4	4	4	4	4	4	4	3.833333333	3.9	4.166666667	3.5
1	2	3	2	2	2	4	3	3	4	4	3	4	4	3	4	2	1	2	2	2	1	1	1	1	1	1	2	1	3.083333333	1.3	3.166666667	3
1	2	2	2	2	3	4	3	4	4	3	4	4	3	3	4	3	3	4	4	3	3	3	4	2	3	4	3	4	3.416666667	3.3	3.5	3.333333333
1	2	3	2	1	3	5	3	2	3	3	3	4	2	3	4	3	2	3	2	2	2	2	2	2	2	2	2	2	2.916666667	2	2.833333333	3
1	1	1	1	2	3	4	4	3	4	3	2	4	3	3	2	2	2	4	3	3	2	2	3	2	2	2	2	2	2.916666667	2.3	3.166666667	2.666666667
1	2	1	2	2	5	3	2	1	5	2	3	1	2	5	1	2	4	1	1	5	5	5	1	2	3	2	2	4	2.75	3	3	2.5
1	2	3	1	2	4	4	3	3	3	3	3	4	3	3	3	3	3	4	2	2	2	2	3	3	3	3	3	3	3.166666667	2.6	3.166666667	3.166666667
1	2	1	1	2	2	2	2	2	4	2	2	2	2	2	2	2	2	4	2	2	2	2	2	2	2	2	2	2	2.166666667	2	2.333333333	2
1	2	3	2	1	2	4	2	1	2	2	2	4	1	2	3	3	2	1	1	1	1	1	1	1	1	1	1	1	2.166666667	1	1.833333333	2.5
1	2	2	2	2	1	2	1	1	1	1	1	1	1	1	1	1	1	5	1	1	1	1	1	1	1	1	1	1	1	1	1	1
1	2	3	2	1	2	3	1	1	1	1	1	4	1	1	3	1	1	2	2	2	1	1	1	1	1	1	1	1	1.5	1.2	1.166666667	1.833333333
1	1	2	1	2	3	2	2	1	2	1	1	3	1	1	1	2	1	3	3	2	2	2	1	1	2	2	1	1	1.583333333	1.7	1.666666667	1.5
1	2	2	1	2	2	4	2	3	2	2	2	3	2	2	3	2	3	2	2	2	2	2	2	2	2	2	2	2	2.333333333	2	2.166666667	2.5
2	1	3	1	2	3	4	4	4	4	4	4	5	4	2	4	4	2	3	2	3	3	2	2	1	3	2	1	3	3.666666667	2.2	3.833333333	3.5
2	2	4	2	2	2	4	2	2	3	3	2	4	2	2	4	3	1	4	3	2	2	2	2	2	3	2	2	3	2.5	2.3	2.333333333	2.666666667
1	2	1	1	2	2	4	3	4	4	4	4	4	4	2	4	4	4	4	4	4	3	3	4	4	4	4	3	4	3.583333333	3.7	3.5	3.666666667
3	1	3	2	2	3	3	2	3	3	3	4	2	3	2	3	3	3	4	3	2	2	4	3	3	4	3	3	4	2.833333333	3.1	3	2.666666667
2	2	4	1	2	4	5	3	2	3	3	2	2	2	3	2	3	3	3	2	2	2	1	1	1	4	2	4	2	2.666666667	2.1	2.833333333	2.5
2	2	4	2	2	2	4	3	2	4	2	2	2	3	2	3	2	2	2	3	3	2	2	3	2	4	3	2	4	2.416666667	2.8	2.5	2.333333333
1	2	2	2	2	4	4	2	1	5	2	2	5	4	2	2	2	2	3	4	4	2	2	4	1	4	4	4	4	2.75	3.3	2.666666667	2.833333333
2	2	4	2	2	3	4	3	3	4	3	3	4	3	3	3	3	3	4	3	2	3	2	3	2	2	2	3	2	3.166666667	2.4	3.166666667	3.166666667
1	2	2	2	2	4	2	2	2	5	2	2	5	4	2	4	1	2	4	4	5	2	2	4	2	4	4	4	4	2.916666667	3.5	2.833333333	3
1	1	2	2	2	3	4	2	2	3	4	3	4	4	2	2	3	3	3	4	4	3	3	3	3	4	4	4	4	2.916666667	3.6	2.833333333	3
1	2	2	2	2	4	2	4	2	5	4	4	5	4	4	4	1	2	4	4	4	2	2	4	2	4	4	2	4	3.583333333	3.2	3.833333333	3.333333333
1	2	1	1	2	3	5	3	3	3	2	3	4	3	2	3	2	4	4	2	2	2	2	2	2	2	2	3	3	2.916666667	2.2	2.833333333	3
2	2	4	2	2	3	4	3	2	2	4	4	3	4	3	3	2	2	4	4	4	4	4	4	3	3	4	4	4	2.916666667	3.8	3	2.833333333
2	2	4	2	2	4	5	3	3	4	4	5	5	4	3	4	4	4	4	2	2	1	1	2	2	2	4	3	3	3.916666667	2.2	3.833333333	4
1	2	2	2	2	5	5	4	4	4	4	4	5	3	2	4	2	2	2	2	2	2	2	3	2	2	2	2	2	3.583333333	2.1	4.166666667	3
1	2	1	2	2	4	3	3	4	4	2	4	4	3	2	3	2	3	2	4	4	3	2	2	4	2	2	4	3	3.166666667	3	3.5	2.833333333
1	2	4	1	2	2	4	3	2	2	2	2	2	2	2	2	2	2	2	2	2	2	2	2	2	2	2	2	2	2.083333333	2	2.166666667	2
1	2	2	1	1	3	3	1	3	3	1	1	3	3	1	1	1	3	4	1	1	1	1	1	1	1	1	1	3	2	1.2	2	2
2	1	4	2	2	4	3	3	4	4	3	3	4	4	3	4	2	2	3	1	1	1	1	2	1	1	1	1	1	3.333333333	1.1	3.5	3.166666667
1	2	1	2	2	2	3	2	2	2	2	2	2	2	2	2	2	3	3	2	2	2	2	2	2	3	2	3	3	2.083333333	2.3	2	2.166666667
1	2	1	2	2	1	4	2	4	4	4	1	1	4	2	1	1	1	2	5	4	2	1	1	1	2	1	1	3	2.166666667	2.1	2.666666667	1.666666667
2	1	3	2	1	3	4	3	2	3	3	3	4	3	3	3	2	1	4	2	2	2	2	2	2	2	2	2	2	2.75	2	2.833333333	2.666666667
1	2	2	2	2	2	4	2	2	4	2	2	4	2	2	3	2	1	3	3	3	3	2	3	2	3	3	4	4	2.333333333	3	2.333333333	2.333333333
1	2	1	2	2	2	2	2	2	2	2	2	2	2	2	2	2	2	5	3	3	3	3	3	3	3	3	3	3	2	3	2	2
1	1	1	2	1	4	4	1	1	5	1	1	4	2	1	4	5	5	3	5	5	5	5	5	5	5	5	5	5	2.833333333	5	2.166666667	3.5
1	1	1	2	1	4	5	4	3	3	3	3	3	3	3	1	2	3	4	4	4	3	3	3	3	4	2	4	2	2.916666667	3.2	3.333333333	2.5
1	2	2	2	2	4	4	4	4	4	4	4	5	4	4	4	2	4	3	2	3	2	2	3	2	2	2	2	3	3.916666667	2.3	4	3.833333333
3	2	4	2	1	3	2	2	3	4	3	3	5	5	2	3	2	2	2	2	2	1	1	1	1	1	1	1	1	3.083333333	1.2	3	3.166666667
1	2	2	1	2	3	4	3	4	3	2	3	5	3	2	4	3	2	3	3	3	2	2	2	2	3	3	2	2	3.083333333	2.4	3	3.166666667
2	2	4	2	2	2	3	2	3	2	2	2	4	2	2	2	2	2	3	1	1	1	1	1	1	1	1	1	2	2.25	1.1	2.166666667	2.333333333
1	2	1	2	2	4	1	1	3	4	4	1	1	3	4	1	1	3	1	3	2	2	2	2	2	4	2	2	2	2.5	2.3	2.833333333	2.166666667
2	2	4	2	2	2	4	3	4	3	4	2	4	3	4	3	3	4	3	2	2	1	1	2	2	3	3	1	2	3.25	1.9	3	3.5
1	2	1	2	2	4	4	3	2	4	4	4	4	2	2	4	4	4	4	2	2	2	2	2	2	2	2	2	2	3.416666667	2	3.5	3.333333333
1	2	2	2	2	4	4	4	4	4	4	4	5	4	4	4	2	4	3	2	3	2	2	3	2	2	2	2	3	3.916666667	2.3	4	3.833333333
1	2	2	2	2	4	4	4	4	4	4	4	5	4	4	4	2	4	3	2	3	2	2	3	2	2	2	2	3	3.916666667	2.3	4	3.833333333
1	2	3	1	2	3	4	1	1	3	1	2	5	3	1	4	2	3	4	3	3	2	1	1	1	1	1	1	1	2.416666667	1.5	1.833333333	3
1	2	1	1	1	3	4	4	3	4	3	3	3	3	3	3	4	4	3	2	2	2	3	1	1	2	1	1	1	3.333333333	1.6	3.333333333	3.333333333
1	2	1	2	2	4	5	4	2	4	4	4	4	4	2	2	4	4	4	4	4	2	1	3	2	3	2	2	2	3.5	2.5	3.666666667	3.333333333
1	1	2	2	2	2	4	2	2	2	2	2	4	2	2	2	2	2	3	4	3	3	3	1	1	3	2	1	1	2.166666667	2.2	2	2.333333333
2	2	3	2	2	2	4	2	2	2	2	2	4	3	2	2	2	2	2	2	2	2	2	2	2	2	2	2	2	2.25	2	2	2.5
1	2	2	1	2	4	4	4	4	4	4	4	5	4	4	4	4	4	2	1	2	1	1	1	1	1	1	1	1	4.083333333	1.1	4	4.166666667
1	2	2	1	2	2	2	2	2	2	2	2	2	2	2	2	3	2	3	2	2	2	3	2	2	3	3	3	3	2.083333333	2.5	2	2.166666667
2	2	4	2	2	3	2	4	4	3	3	4	1	4	3	3	3	4	3	3	3	4	4	4	2	2	3	2	3	3.25	3	3.5	3
2	1	4	2	2	3	2	4	4	3	3	4	1	4	3	3	3	4	3	3	3	4	4	4	2	2	3	2	3	3.25	3	3.5	3
2	2	4	2	1	4	3	5	5	4	4	5	4	5	3	4	4	5	4	4	3	3	3	3	4	4	4	4	4	4.333333333	3.6	4.5	4.166666667
2	2	4	1	2	3	3	3	2	3	3	3	3	2	3	3	3	2	4	2	2	2	2	3	3	2	2	2	2	2.75	2.2	2.833333333	2.666666667
2	2	4	1	2	2	3	1	1	1	1	1	2	1	1	1	1	4	3	1	2	2	2	3	2	2	2	2	2	1.416666667	2	1.166666667	1.666666667
1	1	1	2	2	2	3	2	4	3	2	2	4	2	2	4	2	3	4	2	3	2	2	2	2	2	2	2	2	2.666666667	2.1	2.5	2.833333333
1	2	3	2	2	4	4	4	3	4	4	3	4	4	2	2	4	4	3	2	4	4	3	3	3	4	4	4	4	3.5	3.5	3.666666667	3.333333333
1	1	4	1	2	4	5	5	5	2	1	1	5	5	1	2	1	2	5	4	4	4	1	1	1	1	1	2	1	2.833333333	2	3	2.666666667
1	2	2	1	2	2	3	2	4	4	3	4	4	4	2	4	2	3	4	2	2	2	2	2	2	2	2	2	2	3.166666667	2	3.166666667	3.166666667
1	2	1	2	2	4	2	3	2	2	4	4	5	3	3	4	2	5	4	4	4	2	3	4	3	4	3	2	3	3.416666667	3.2	3.166666667	3.666666667
1	1	2	1	1	2	2	2	3	3	2	3	2	3	1	3	2	2	5	1	2	2	2	2	2	2	2	2	2	2.333333333	1.9	2.5	2.166666667
1	1	2	2	1	3	1	3	3	3	4	4	4	3	2	1	3	1	3	4	4	4	4	4	3	4	4	4	3	2.833333333	3.8	3.333333333	2.333333333
1	2	2	1	1	1	1	2	1	4	2	2	3	1	1	3	1	2	3	1	1	1	1	1	1	1	1	1	1	1.916666667	1	2	1.833333333
1	2	2	1	1	1	1	2	1	4	2	2	3	1	1	3	1	2	3	1	1	1	1	1	1	1	1	1	1	1.916666667	1	2	1.833333333
1	1	1	1	2	2	2	2	2	2	2	2	2	2	2	2	2	2	3	3	2	2	2	2	2	2	2	2	2	2	2.1	2	2
1	1	3	1	2	3	4	4	3	4	3	4	4	3	3	4	3	4	4	4	3	4	4	4	2	2	4	4	5	3.5	3.6	3.5	3.5
2	1	4	1	1	4	3	2	4	4	1	2	4	3	1	4	2	4	3	4	4	3	4	3	3	4	4	4	4	2.916666667	3.7	2.833333333	3
1	2	1	1	2	4	4	4	4	4	4	4	5	4	3	4	2	4	4	4	2	2	2	2	2	4	3	2	4	3.833333333	2.7	4	3.666666667
3	2	4	1	2	2	4	3	4	4	3	3	4	4	3	4	4	3	4	3	4	2	3	2	2	2	2	2	2	3.416666667	2.4	3.166666667	3.666666667
3	2	4	1	2	2	4	3	4	4	3	3	4	4	3	4	4	3	4	3	4	2	3	2	2	2	2	2	2	3.416666667	2.4	3.166666667	3.666666667
1	2	1	2	2	2	4	2	3	4	3	2	5	3	2	3	2	3	3	2	3	2	2	2	2	2	2	2	2	2.833333333	2.1	2.666666667	3
1	2	1	2	2	2	4	3	2	3	4	4	4	4	4	4	3	2	4	2	3	2	2	3	2	2	2	2	2	3.25	2.2	3	3.5
2	2	4	1	2	4	4	3	4	4	3	4	4	4	3	3	2	2	2	2	2	1	4	2	1	4	4	4	3	3.333333333	2.7	3.666666667	3
1	2	1	2	2	5	4	4	3	2	3	4	5	4	2	4	4	4	4	5	4	2	2	2	3	2	3	1	1	3.666666667	2.5	3.5	3.833333333
2	2	3	1	2	3	4	2	2	2	4	4	3	1	4	4	1	3	4	3	3	1	2	2	2	2	2	2	2	2.75	2.1	2.833333333	2.666666667
2	1	4	1	2	4	4	4	4	4	4	4	4	4	4	4	4	4	4	4	4	4	4	4	4	4	4	4	4	4	4	4	4
1	2	1	2	2	4	5	1	2	3	4	4	4	2	2	2	4	3	4	2	4	2	2	3	2	2	4	2	3	2.916666667	2.6	3	2.833333333
1	2	2	2	2	3	4	2	4	4	2	3	4	2	2	3	3	3	3	3	4	2	2	2	2	3	3	1	2	2.916666667	2.4	3	2.833333333
1	2	2	1	2	4	3	3	4	4	4	4	5	4	5	5	3	4	4	4	3	2	2	2	2	2	2	2	2	4.083333333	2.3	3.833333333	4.333333333
1	2	1	1	1	2	4	2	2	2	1	2	2	2	2	1	1	1	4	4	4	4	4	4	3	4	5	4	3	1.666666667	3.9	1.833333333	1.5
1	2	2	1	2	4	3	3	4	4	4	4	5	4	5	5	3	4	4	4	3	2	2	2	2	2	2	2	2	4.083333333	2.3	3.833333333	4.333333333
2	1	4	1	2	4	4	3	3	4	3	4	3	4	4	3	3	4	4	4	3	4	3	4	3	4	3	4	3	3.5	3.5	3.5	3.5
2	2	4	1	2	3	3	2	4	4	4	4	4	3	2	4	3	3	4	2	2	2	2	2	2	2	2	2	2	3.333333333	2	3.5	3.166666667
1	2	4	1	2	4	4	4	4	4	3	4	5	4	2	4	2	3	4	2	2	2	2	2	2	4	2	2	2	3.583333333	2.2	3.833333333	3.333333333
3	1	3	2	2	2	2	2	3	3	3	3	2	3	3	3	3	3	2	3	3	2	3	2	2	3	2	2	3	2.75	2.5	2.666666667	2.833333333
1	2	1	2	2	2	4	4	3	3	2	3	2	3	2	3	4	4	3	2	2	3	2	2	2	3	2	3	3	2.916666667	2.4	2.833333333	3
3	2	4	1	1	2	3	2	5	4	2	3	5	4	2	5	3	3	5	4	5	4	1	3	2	4	3	3	4	3.333333333	3.3	3	3.666666667
1	1	3	1	2	3	4	3	3	2	2	3	3	3	2	4	3	3	3	3	3	2	1	1	1	2	3	2	2	2.833333333	2	2.666666667	3
1	2	1	1	2	1	1	1	1	1	1	1	1	1	1	1	1	1	3	1	1	1	1	1	1	1	1	1	1	1	1	1	1
2	2	4	1	2	2	3	3	4	4	2	2	4	3	2	2	2	2	3	3	3	3	2	4	4	3	2	2	2	2.666666667	2.8	2.833333333	2.5
1	1	4	1	2	1	3	2	2	2	2	2	3	2	2	2	2	2	4	2	2	2	2	2	2	2	2	2	2	2	2	1.833333333	2.166666667
1	2	1	2	1	3	4	3	3	3	3	3	4	3	3	4	3	3	2	4	4	2	4	4	4	4	4	4	4	3.166666667	3.8	3	3.333333333
1	2	2	1	2	2	3	2	4	3	2	2	5	3	2	3	2	2	2	3	3	2	2	2	1	2	3	2	2	2.666666667	2.2	2.5	2.833333333
1	2	1	2	1	2	3	2	3	3	3	2	4	3	2	3	1	2	2	2	1	1	1	1	1	1	1	1	3	2.5	1.3	2.5	2.5
1	2	2	1	2	4	4	3	4	4	3	2	4	4	2	4	2	3	4	4	4	2	2	2	2	4	2	2	2	3.25	2.6	3.333333333	3.166666667
1	2	2	1	2	2	4	2	4	4	2	2	4	4	2	4	2	2	1	2	2	2	3	2	2	3	3	2	2	2.833333333	2.3	2.666666667	3
1	2	2	1	2	3	4	5	5	2	5	5	5	2	5	4	1	5	1	5	4	2	2	2	3	4	2	2	2	3.916666667	2.8	4.166666667	3.666666667
1	2	2	2	2	4	5	4	3	4	4	5	5	4	4	3	5	3	1	3	3	2	1	1	1	1	3	1	1	4	1.7	4	4
1	1	2	1	2	4	4	3	3	4	5	4	5	3	4	4	3	3	3	3	3	3	3	3	3	3	3	3	3	3.75	3	3.833333333	3.666666667
1	1	2	1	2	2	4	3	3	4	3	3	3	3	3	3	3	1	3	2	2	2	2	2	2	2	2	2	2	2.833333333	2	3	2.666666667
1	2	2	1	2	1	4	3	1	2	2	3	4	3	2	3	1	1	4	1	1	1	1	1	1	1	1	1	1	2.166666667	1	2	2.333333333
1	2	2	1	2	3	4	3	3	2	3	3	4	2	2	4	3	3	3	4	3	2	3	2	2	3	2	2	3	2.916666667	2.6	2.833333333	3
1	2	2	1	2	3	4	2	2	2	2	2	4	2	2	2	2	2	3	2	2	2	2	2	2	2	2	2	2	2.25	2	2.166666667	2.333333333
3	2	4	2	2	1	4	1	4	4	1	4	4	1	1	4	4	4	4	4	4	4	4	4	4	4	4	4	4	2.75	4	2.5	3
1	2	3	1	1	4	4	3	3	4	5	5	4	2	2	3	5	4	4	5	5	3	4	5	3	4	4	3	5	3.666666667	4.1	4	3.333333333
1	2	1	1	2	4	4	2	2	2	2	2	4	2	2	4	2	2	4	4	2	2	2	2	2	2	2	2	2	2.5	2.2	2.333333333	2.666666667
2	2	4	2	2	3	4	2	4	5	4	4	4	4	4	4	4	4	3	4	4	4	4	4	4	4	4	4	4	3.833333333	4	3.666666667	4
2	2	4	1	2	2	4	2	4	4	2	2	4	4	1	4	1	2	1	2	4	1	2	3	2	2	2	1	2	2.666666667	2.1	2.666666667	2.666666667
2	2	4	2	2	4	4	5	3	3	2	2	4	3	2	2	2	2	4	4	4	4	4	4	4	4	4	4	4	2.833333333	4	3.166666667	2.5
2	2	4	2	2	4	4	5	3	3	2	2	4	3	2	2	2	2	4	4	4	4	4	4	4	4	4	4	4	2.833333333	4	3.166666667	2.5
1	2	2	2	2	3	4	3	3	4	3	3	4	3	3	3	4	3	2	2	3	3	3	3	3	3	3	2	2	3.25	2.7	3.166666667	3.333333333
1	2	2	2	2	3	4	3	3	4	3	3	4	3	3	3	4	3	2	2	3	3	3	3	3	3	3	2	2	3.25	2.7	3.166666667	3.333333333
3	2	4	1	2	2	4	2	2	4	2	2	4	3	2	3	2	2	3	4	4	3	3	3	3	4	4	3	3	2.5	3.4	2.333333333	2.666666667
1	2	2	1	2	4	3	4	3	3	3	3	4	3	3	3	3	3	3	4	4	4	4	4	4	4	3	3	4	3.25	3.8	3.333333333	3.166666667
1	2	2	1	2	4	5	5	2	4	4	4	3	5	4	4	3	4	3	1	1	2	2	2	2	2	2	2	2	3.833333333	1.8	3.833333333	3.833333333
1	2	1	2	2	4	4	4	2	3	3	3	4	3	3	4	2	4	4	3	2	2	1	1	1	1	1	1	1	3.25	1.4	3.166666667	3.333333333
1	2	3	1	1	3	4	4	4	5	5	4	4	5	4	5	4	1	2	5	4	3	4	3	3	5	4	4	4	4	3.9	4.166666667	3.833333333
1	1	2	1	2	3	5	2	2	3	2	2	5	3	1	3	1	1	2	2	3	5	4	4	4	2	3	3	5	2.333333333	3.5	2.333333333	2.333333333
1	2	2	2	2	3	4	2	2	2	2	2	4	3	2	3	2	2	4	1	1	1	1	1	1	1	1	1	1	2.416666667	1	2.166666667	2.666666667
1	2	2	2	1	4	4	4	1	1	1	1	4	1	1	1	1	1	3	1	1	1	1	1	1	1	1	1	1	1.75	1	2	1.5
1	2	2	1	2	3	5	2	2	3	2	2	5	3	1	3	1	1	3	4	4	3	2	4	3	3	3	2	3	2.333333333	3.1	2.333333333	2.333333333
1	2	2	1	2	3	4	3	4	4	3	3	4	4	3	4	3	3	2	4	4	4	4	4	3	4	4	4	4	3.416666667	3.9	3.333333333	3.5
1	1	2	1	2	2	5	3	4	4	3	4	4	3	2	4	2	4	2	2	2	2	2	2	1	1	2	3	2	3.25	1.9	3.333333333	3.166666667
1	1	2	1	2	3	3	4	3	4	4	3	3	4	3	2	2	3	3	2	2	2	2	2	2	2	2	3	2	3.166666667	2.1	3.5	2.833333333
1	2	2	1	2	2	4	5	4	3	4	4	4	4	4	4	3	4	4	1	1	1	1	1	1	1	1	1	1	3.75	1	3.666666667	3.833333333
1	1	1	2	2	3	4	4	3	1	3	4	4	4	1	3	4	3	3	1	2	1	1	1	1	3	1	2	1	3.083333333	1.4	3	3.166666667
1	1	1	2	2	3	4	3	4	4	3	3	3	4	1	2	1	1	4	1	1	1	5	5	3	5	5	5	5	2.666666667	3.6	3.333333333	2
1	2	2	2	2	4	4	4	2	4	3	3	4	2	2	4	3	2	4	4	4	2	3	3	4	4	3	3	4	3.083333333	3.4	3.333333333	2.833333333
1	2	2	2	1	1	5	1	2	1	2	1	1	3	5	2	4	3	1	1	3	2	4	5	4	2	5	2	3	2.166666667	3.1	1.333333333	3
1	2	1	2	2	3	1	2	3	3	2	2	1	3	2	3	3	2	1	3	3	3	1	1	1	1	3	2	3	2.416666667	2.1	2.5	2.333333333
1	1	1	2	1	1	4	3	5	2	2	2	5	3	3	4	2	2	1	1	2	3	2	2	2	1	2	1	2	2.833333333	1.8	2.5	3.166666667
1	2	2	1	2	2	4	4	3	5	3	3	4	4	2	5	1	1	4	2	2	1	1	1	1	2	2	2	2	3.083333333	1.6	3.333333333	2.833333333
1	2	2	1	2	3	4	3	2	2	3	3	4	2	3	4	3	2	2	2	2	1	1	2	1	3	2	1	1	2.833333333	1.6	2.666666667	3
1	2	3	2	1	3	2	2	2	2	2	2	4	3	2	3	3	2	2	2	2	1	1	1	1	1	1	2	2	2.5	1.4	2.166666667	2.833333333
1	2	3	2	1	3	2	2	2	2	2	2	4	3	2	3	3	2	2	2	2	1	1	1	1	1	1	2	2	2.5	1.4	2.166666667	2.833333333
1	1	1	2	2	4	4	4	2	2	4	4	4	2	2	2	2	2	4	3	4	2	2	2	2	4	3	2	4	2.833333333	2.8	3.333333333	2.333333333
1	1	2	2	1	2	4	2	1	2	2	2	3	2	1	2	2	1	3	2	2	1	2	2	1	2	1	3	3	1.833333333	1.9	1.833333333	1.833333333
1	2	2	1	2	2	4	4	4	4	4	4	4	2	2	4	2	4	3	2	3	3	2	2	2	2	2	2	2	3.333333333	2.2	3.666666667	3
1	2	2	1	2	3	4	3	4	4	2	2	5	5	1	2	2	4	2	4	2	2	3	4	2	4	2	1	1	3.083333333	2.5	3	3.166666667
1	2	2	1	2	2	4	3	2	3	3	3	4	4	2	3	2	3	2	2	3	2	2	2	2	2	2	2	2	2.833333333	2.1	2.666666667	3
1	2	2	2	2	2	2	2	2	2	2	2	2	2	2	2	2	2	1	2	2	2	2	2	2	2	2	2	2	2	2	2	2
1	1	2	2	2	1	1	1	1	1	1	1	1	1	1	1	1	1	1	1	1	1	1	1	1	1	1	1	1	1	1	1	1
1	1	2	1	1	1	4	1	2	4	3	2	5	4	2	3	4	3	3	4	4	3	3	4	2	3	4	1	3	2.833333333	3.1	2.166666667	3.5
1	2	2	1	2	2	4	3	4	4	3	3	2	4	3	4	3	3	4	2	2	2	2	2	2	2	2	2	2	3.166666667	2	3.166666667	3.166666667
1	2	2	1	2	4	4	2	3	4	4	4	5	4	2	3	1	3	3	4	2	1	1	3	2	4	4	1	1	3.25	2.3	3.5	3
1	2	2	1	2	3	4	3	3	4	3	3	4	4	3	3	4	4	2	2	2	2	3	2	2	2	1	1	1	3.416666667	1.8	3.166666667	3.666666667
1	2	2	1	2	3	4	2	3	4	3	3	4	3	2	4	2	3	5	2	4	2	3	2	2	4	3	4	3	3	2.9	3	3
1	1	2	1	2	1	3	1	2	5	1	1	4	3	1	4	1	3	1	4	4	2	4	4	2	4	4	1	5	2.25	3.4	1.833333333	2.666666667
1	2	2	1	2	3	2	2	2	3	3	3	2	2	1	1	1	1	2	2	2	2	1	1	1	1	1	1	1	2	1.3	2.666666667	1.333333333
2	1	4	1	2	2	1	1	1	2	1	3	2	2	2	1	2	1	2	2	1	2	3	2	2	3	2	1	3	1.666666667	2.1	1.666666667	1.666666667
2	2	4	1	2	5	3	5	4	5	5	5	5	5	3	5	4	5	5	4	5	2	4	4	5	4	3	2	2	4.666666667	3.5	4.833333333	4.5
1	2	2	1	2	3	4	3	4	4	2	2	5	5	1	2	2	4	2	4	2	2	3	4	2	4	2	1	1	3.083333333	2.5	3	3.166666667
1	2	2	1	2	2	3	4	4	4	4	3	4	2	2	4	2	4	3	2	3	3	2	2	2	2	2	2	2	3.25	2.2	3.5	3
1	2	2	1	2	2	4	3	2	3	3	3	4	4	2	3	2	3	2	2	3	2	2	2	2	2	2	2	2	2.833333333	2.1	2.666666667	3
1	2	2	1	2	1	3	3	3	2	2	2	3	3	1	2	1	2	3	4	2	2	3	2	2	2	3	3	3	2.083333333	2.6	2.166666667	2
1	2	2	1	2	1	4	1	2	2	2	2	3	1	2	2	1	3	4	3	3	3	3	3	2	2	2	2	2	1.833333333	2.5	1.666666667	2
2	2	4	1	2	4	3	4	2	4	4	4	4	4	4	3	2	2	4	4	4	2	3	2	2	3	2	2	2	3.416666667	2.6	3.666666667	3.166666667
2	2	4	1	1	3	4	3	2	3	3	4	3	3	4	4	4	4	3	4	4	2	3	2	2	2	1	1	1	3.333333333	2.2	3	3.666666667
2	1	4	1	2	4	4	1	4	4	4	3	4	4	2	3	3	2	4	2	2	2	2	2	2	2	2	2	2	3.166666667	2	3.333333333	3
2	2	4	1	2	2	3	2	3	4	3	3	2	2	3	3	2	3	3	2	2	2	2	2	2	2	2	2	2	2.666666667	2	2.833333333	2.5
1	1	2	1	2	3	3	3	3	4	3	4	4	4	2	3	2	2	3	2	2	2	2	2	2	2	2	2	2	3.083333333	2	3.333333333	2.833333333
1	2	3	1	2	2	4	3	2	4	3	3	4	4	3	4	1	4	4	1	2	1	1	1	1	1	1	1	1	3.083333333	1.1	2.833333333	3.333333333
1	2	3	1	2	3	4	4	3	4	2	4	4	3	2	2	2	2	4	2	3	3	2	4	4	3	2	2	2	2.916666667	2.7	3.333333333	2.5
1	2	3	1	2	4	2	3	1	1	3	3	3	2	2	2	1	1	3	2	4	2	2	3	2	2	2	2	2	2.166666667	2.3	2.5	1.833333333
2	2	4	1	2	5	4	4	4	4	3	2	5	4	3	3	2	4	3	3	4	2	2	2	2	1	1	1	2	3.583333333	2	3.666666667	3.5
2	2	4	1	2	4	3	3	4	4	3	3	4	4	3	4	3	3	4	3	2	1	1	1	1	1	1	1	1	3.5	1.3	3.5	3.5
2	2	4	1	2	4	5	5	3	5	4	4	5	4	3	4	3	4	4	4	4	3	4	4	3	4	4	3	3	4	3.6	4.166666667	3.833333333
2	2	4	1	2	3	4	3	3	4	3	3	5	4	3	4	3	3	4	3	4	3	2	2	2	3	2	2	2	3.416666667	2.5	3.166666667	3.666666667
2	1	4	1	2	3	3	3	4	4	4	4	3	4	4	3	3	4	4	4	4	3	1	1	2	4	2	2	2	3.583333333	2.5	3.666666667	3.5
2	2	4	1	2	4	3	3	4	4	3	3	4	3	3	4	3	3	4	4	3	2	2	2	2	2	2	2	3	3.416666667	2.4	3.5	3.333333333
1	2	4	1	2	4	4	4	4	4	4	4	5	4	2	4	2	3	4	4	3	2	2	4	3	4	3	2	1	3.666666667	2.8	4	3.333333333
1	2	4	1	2	5	4	4	5	5	5	5	5	5	5	4	5	5	4	2	1	2	2	1	2	2	2	2	2	4.833333333	1.8	4.833333333	4.833333333
2	2	4	1	2	5	5	5	5	5	5	5	5	5	4	5	4	4	3	5	5	5	4	5	4	3	3	4	5	4.75	4.3	5	4.5
1	1	3	1	2	2	4	4	4	4	4	2	4	2	2	2	2	4	4	2	2	2	2	2	2	2	2	2	2	3	2	3.333333333	2.666666667
1	2	3	1	2	2	2	4	2	4	3	4	3	3	3	3	2	5	4	3	4	4	3	4	5	3	4	3	4	3.166666667	3.7	3.166666667	3.166666667
1	2	3	1	2	3	4	3	4	4	3	3	4	4	3	4	3	3	3	4	3	2	2	2	2	2	2	2	2	3.416666667	2.3	3.333333333	3.5
1	2	3	1	2	2	3	1	1	4	2	2	3	3	2	1	2	4	4	4	3	2	3	3	2	2	2	2	2	2.25	2.5	2	2.5
1	2	3	1	2	4	4	4	4	4	4	4	4	4	4	5	3	3	5	4	4	4	4	4	3	4	4	4	4	3.916666667	3.9	4	3.833333333
1	1	3	1	2	5	4	3	5	5	3	4	5	4	3	4	4	3	4	2	4	1	1	1	1	4	4	4	4	4	2.6	4.166666667	3.833333333
2	2	3	1	1	3	2	2	2	2	2	2	2	2	2	2	2	2	3	2	2	2	2	2	2	2	2	2	2	2.083333333	2	2.166666667	2
1	2	2	2	2	4	3	4	4	4	4	4	4	4	4	4	4	3	4	4	4	3	2	3	2	3	4	3	4	3.916666667	3.2	4	3.833333333
1	2	3	1	2	3	3	4	1	4	3	3	3	3	3	1	1	3	4	4	3	2	2	2	1	1	1	1	1	2.666666667	1.8	3	2.333333333
1	2	2	1	2	3	3	2	2	3	4	4	2	4	2	3	2	3	2	5	3	4	1	4	2	2	5	5	5	2.833333333	3.6	3	2.666666667
1	2	2	1	2	3	4	3	2	4	4	3	4	4	3	3	4	4	4	2	3	2	1	2	2	2	3	2	1	3.416666667	2	3.166666667	3.666666667
2	2	3	1	2	3	4	3	3	5	4	4	4	4	3	3	3	4	3	2	3	2	3	3	2	3	2	1	1	3.583333333	2.2	3.666666667	3.5
1	2	2	1	2	3	4	4	3	4	3	3	4	4	3	3	2	2	2	5	3	3	2	2	2	3	3	2	3	3.166666667	2.8	3.333333333	3
1	2	2	1	2	2	3	2	2	3	2	2	3	3	2	2	2	2	4	1	1	1	1	1	1	1	1	1	1	2.25	1	2.166666667	2.333333333
1	2	3	1	2	5	5	5	3	5	4	5	5	4	3	4	4	4	3	3	4	3	2	1	2	2	2	2	3	4.25	2.4	4.5	4
1	2	2	1	2	3	5	3	2	2	3	3	5	3	2	2	2	2	4	3	2	2	2	2	2	2	2	3	2	2.666666667	2.2	2.666666667	2.666666667
1	2	2	1	1	4	4	3	4	2	2	4	4	4	2	3	4	2	2	4	4	4	3	4	4	4	3	3	3	3.166666667	3.6	3.166666667	3.166666667
1	1	2	1	2	2	4	3	4	4	3	3	4	3	3	4	3	3	4	4	4	3	3	3	2	3	3	3	2	3.25	3	3.166666667	3.333333333
1	1	2	1	2	2	3	2	3	3	3	3	5	3	1	1	2	4	4	2	2	2	1	1	2	2	2	2	1	2.666666667	1.7	2.666666667	2.666666667
1	2	3	1	2	4	4	3	4	3	3	1	5	4	2	4	1	1	3	3	4	1	3	3	3	4	4	4	3	2.916666667	3.2	3	2.833333333
2	2	3	1	2	1	5	3	3	2	2	2	3	3	2	4	1	1	4	5	4	1	2	2	2	2	2	2	2	2.25	2.4	2.166666667	2.333333333
1	2	2	2	2	4	3	2	3	4	2	2	4	2	2	2	2	2	4	4	4	4	4	4	2	4	3	3	2	2.583333333	3.4	2.833333333	2.333333333
1	1	3	1	2	3	3	4	4	4	2	2	5	2	4	4	3	3	4	1	1	1	1	3	1	1	1	1	1	3.333333333	1.2	3.166666667	3.5
1	1	3	2	2	4	3	3	3	3	3	3	4	3	3	3	3	3	4	4	3	3	3	3	3	3	4	4	4	3.166666667	3.4	3.166666667	3.166666667
1	2	2	1	1	3	4	4	4	5	4	4	4	3	3	3	3	2	4	4	4	3	3	3	3	4	3	3	3	3.5	3.3	4	3
1	2	2	1	2	2	4	2	2	1	2	1	2	2	2	1	2	2	2	1	2	2	2	2	2	2	2	2	1	1.75	1.8	1.666666667	1.833333333
1	2	2	1	2	1	5	1	3	3	3	1	5	3	1	3	2	1	4	5	5	3	1	1	1	1	2	1	1	2.25	2.1	2	2.5
1	2	2	1	2	3	4	3	1	5	3	3	3	2	2	5	2	3	5	3	2	1	2	1	2	1	1	3	1	2.916666667	1.7	3	2.833333333
1	2	2	1	2	4	4	4	4	3	2	3	5	3	4	3	4	3	4	2	2	2	1	3	3	2	1	2	2	3.5	2	3.333333333	3.666666667
1	2	2	1	2	4	5	4	5	5	5	4	5	5	5	5	3	3	5	5	5	4	1	1	1	3	3	3	1	4.416666667	2.7	4.5	4.333333333
1	1	2	1	2	2	4	3	3	4	3	3	4	4	3	4	3	4	4	3	3	3	2	2	2	2	2	2	2	3.333333333	2.3	3	3.666666667
1	2	2	1	2	3	2	3	4	4	3	3	2	3	3	4	2	4	4	2	2	2	2	2	2	2	2	2	2	3.166666667	2	3.333333333	3
1	1	2	1	2	2	3	1	1	1	1	1	2	1	1	1	1	1	3	4	5	1	2	5	2	3	1	1	2	1.166666667	2.6	1.166666667	1.166666667
1	1	2	1	1	1	5	1	3	3	1	1	5	5	1	1	5	5	3	5	5	3	5	1	1	5	5	5	5	2.666666667	4	1.666666667	3.666666667
1	1	2	1	2	4	3	2	5	5	2	5	5	5	2	5	2	2	2	4	4	4	2	4	2	4	4	2	4	3.666666667	3.4	3.833333333	3.5
1	2	2	1	2	2	4	2	3	2	3	3	5	2	3	4	3	2	1	3	4	3	4	4	2	3	2	2	2	2.833333333	2.9	2.5	3.166666667
1	1	2	1	2	4	5	4	3	5	4	4	5	5	4	3	4	4	3	3	3	3	2	4	4	4	3	3	1	4.083333333	3	4	4.166666667
1	1	2	1	2	4	3	3	5	4	5	4	4	4	5	5	5	5	4	3	5	5	5	5	5	5	5	5	5	4.416666667	4.8	4.166666667	4.666666667
1	2	2	1	1	2	2	2	5	3	3	4	2	2	3	3	2	5	4	2	2	3	3	3	2	4	4	4	4	3	3.1	3.166666667	2.833333333
1	2	2	1	2	3	3	3	3	3	3	3	3	3	3	3	3	3	4	2	2	2	2	2	2	2	2	2	2	3	2	3	3
1	2	2	1	2	4	4	4	2	4	4	4	5	4	4	4	3	5	3	3	3	4	2	2	3	2	2	3	2	3.916666667	2.6	3.666666667	4.166666667
2	2	4	1	2	3	2	3	3	3	3	2	2	3	3	3	3	2	2	3	3	2	3	3	2	4	3	2	3	2.75	2.8	2.833333333	2.666666667
1	1	3	1	2	3	2	3	4	4	2	2	4	4	2	2	2	2	4	2	2	2	2	2	2	2	2	2	2	2.833333333	2	3	2.666666667
2	1	3	1	2	1	1	2	1	1	2	1	1	1	1	2	1	1	1	5	5	4	4	1	1	5	3	5	5	1.25	3.8	1.333333333	1.166666667
1	2	3	1	2	4	4	4	4	4	4	5	4	4	4	5	3	3	4	3	4	4	3	3	3	3	2	2	2	4	2.9	4.166666667	3.833333333
1	2	3	1	2	4	4	3	5	5	4	5	5	4	2	5	4	2	2	4	3	2	2	3	1	2	2	2	2	4	2.3	4.333333333	3.666666667
1	2	3	1	2	4	4	4	4	4	4	4	4	4	3	3	3	2	4	2	2	2	2	3	2	3	3	3	2	3.583333333	2.4	4	3.166666667
1	1	3	1	2	3	4	4	4	4	3	4	4	4	3	3	3	3	3	3	4	2	2	2	3	3	3	3	3	3.5	2.8	3.666666667	3.333333333
1	2	3	1	2	3	4	1	1	4	2	1	4	3	2	2	4	3	4	2	2	1	1	1	1	1	1	1	1	2.5	1.2	2	3
1	2	3	1	2	2	3	1	2	2	1	3	4	2	1	4	3	3	4	3	3	3	2	3	2	2	2	2	3	2.333333333	2.5	1.833333333	2.833333333
1	2	3	1	2	3	4	3	3	4	3	3	4	4	3	4	2	3	2	4	3	2	3	3	4	2	2	2	2	3.25	2.7	3.166666667	3.333333333
1	1	3	1	2	3	4	4	3	4	4	4	5	3	3	3	4	3	4	2	2	2	2	2	2	2	2	2	2	3.583333333	2	3.666666667	3.5
2	1	3	1	2	3	3	2	4	3	3	3	3	3	2	2	3	2	4	3	3	3	3	3	3	1	1	1	1	2.75	2.2	3	2.5
2	1	3	1	2	3	3	3	4	4	3	3	3	4	4	4	2	3	4	3	3	2	2	2	2	2	2	2	2	3.333333333	2.2	3.333333333	3.333333333
2	2	4	1	2	4	4	2	2	4	2	2	4	4	2	4	2	4	4	2	4	3	2	4	4	2	2	2	2	3	2.7	2.666666667	3.333333333
1	2	3	1	2	3	5	4	4	4	3	4	5	5	3	4	4	4	3	2	3	3	3	2	2	2	2	2	2	3.916666667	2.3	3.666666667	4.166666667
2	2	3	1	2	1	5	3	3	2	2	2	3	3	2	4	1	1	4	5	4	1	2	2	2	2	2	2	2	2.25	2.4	2.166666667	2.333333333
1	1	2	1	2	4	5	4	5	5	5	4	5	5	5	5	3	3	5	5	5	4	1	1	1	3	3	3	1	4.416666667	2.7	4.5	4.333333333
1	1	2	1	2	4	5	4	3	4	3	3	5	4	2	4	3	4	4	2	2	2	1	3	3	2	1	2	2	3.583333333	2	3.5	3.666666667
1	1	3	2	2	5	4	4	1	3	3	3	5	4	1	2	1	1	4	3	5	1	2	1	1	3	1	1	1	2.75	1.9	3.166666667	2.333333333
1	2	3	1	2	4	4	3	4	3	3	3	5	4	3	4	2	4	3	3	2	2	2	2	1	1	2	4	2	3.5	2.1	3.333333333	3.666666667
2	1	3	1	2	3	4	4	4	5	4	4	5	4	2	5	3	3	4	3	3	3	3	3	3	3	2	2	2	3.833333333	2.7	4	3.666666667
2	1	3	2	2	4	4	4	4	4	4	4	4	4	4	4	4	4	4	3	4	3	2	4	4	4	2	4	1	4	3.1	4	4
1	1	3	2	1	3	3	2	2	2	2	2	2	2	2	2	2	2	5	3	2	3	3	4	4	3	3	3	3	2.083333333	3.1	2.166666667	2
1	1	3	1	2	2	4	2	4	4	2	2	4	4	1	4	2	2	2	5	5	5	5	5	5	5	5	5	5	2.75	5	2.666666667	2.833333333
1	2	3	1	2	3	2	3	3	4	3	2	2	4	3	2	2	2	4	4	4	4	3	3	4	3	4	4	3	2.75	3.6	3	2.5
1	2	3	1	2	3	4	3	4	4	3	3	5	4	4	4	3	2	3	4	4	2	2	4	3	4	4	3	4	3.5	3.4	3.333333333	3.666666667
1	1	3	2	2	2	3	2	2	3	2	2	3	3	2	2	2	3	1	2	2	2	2	2	2	3	2	2	3	2.333333333	2.2	2.166666667	2.5
1	2	3	2	2	2	3	3	3	3	3	3	3	3	2	4	2	2	3	2	2	2	2	2	2	2	2	2	2	2.75	2	2.833333333	2.666666667
1	1	3	1	2	4	5	5	5	5	5	5	5	5	4	5	2	5	4	5	5	4	5	3	4	5	3	4	4	4.583333333	4.2	4.833333333	4.333333333
1	1	3	1	2	4	4	4	2	4	4	4	4	4	3	3	2	3	2	3	3	2	2	2	2	3	3	2	2	3.416666667	2.4	3.666666667	3.166666667
2	2	3	1	2	4	4	4	2	4	3	3	4	4	2	3	2	4	3	2	3	2	1	1	1	1	1	1	1	3.25	1.4	3.333333333	3.166666667
1	1	3	2	2	3	4	4	4	4	4	4	4	4	3	4	3	4	2	2	2	2	2	2	2	2	2	2	2	3.75	2	3.833333333	3.666666667
1	2	3	1	2	3	4	4	3	4	2	3	4	4	2	2	3	4	4	2	2	2	4	1	1	3	3	3	3	3.166666667	2.4	3.166666667	3.166666667
1	2	3	1	2	3	3	4	2	2	4	4	4	4	2	4	3	3	4	2	5	5	4	5	4	4	2	5	3	3.25	3.9	3.166666667	3.333333333
1	2	3	1	2	4	4	4	3	4	4	4	4	3	2	4	4	4	4	2	4	2	2	2	2	4	3	2	4	3.666666667	2.7	3.833333333	3.5
1	2	3	2	2	4	3	2	4	4	4	4	4	4	3	4	2	2	3	4	3	4	2	2	2	3	2	2	2	3.416666667	2.6	3.666666667	3.166666667
1	2	3	2	2	2	2	2	4	4	3	4	3	3	2	3	2	3	4	3	3	2	2	2	2	2	3	2	2	2.916666667	2.3	3.166666667	2.666666667
1	2	4	2	2	3	3	2	2	3	3	3	3	3	2	2	2	2	4	2	4	2	2	3	2	2	2	2	2	2.5	2.3	2.666666667	2.333333333
1	2	3	1	2	3	3	3	2	4	3	2	4	2	2	3	2	2	3	2	2	2	2	2	2	2	2	2	2	2.666666667	2	2.833333333	2.5
1	2	3	1	2	4	4	3	4	5	5	4	5	3	5	4	4	4	4	1	1	1	1	1	1	2	2	1	2	4.166666667	1.3	4.166666667	4.166666667
1	1	3	1	2	3	4	4	3	4	4	4	4	4	3	4	3	3	4	3	4	3	2	3	2	3	2	3	3	3.583333333	2.8	3.666666667	3.5
2	1	3	1	2	3	3	3	3	3	3	3	3	3	3	3	3	3	3	3	3	3	3	3	3	3	3	3	3	3	3	3	3
2	1	3	1	1	2	2	3	2	1	3	1	3	1	4	2	2	2	3	2	2	2	3	3	2	2	2	3	2	2.166666667	2.3	2	2.333333333
1	1	3	1	2	2	3	3	3	3	3	2	3	2	2	2	2	2	3	3	4	3	3	3	2	3	3	3	3	2.416666667	3	2.666666667	2.166666667
1	1	2	1	2	3	4	2	3	4	3	4	4	4	5	3	3	3	4	5	5	5	5	4	4	4	3	5	4	3.416666667	4.4	3.166666667	3.666666667
2	1	4	1	2	2	5	3	4	5	3	2	5	4	3	4	2	3	2	2	2	1	1	1	1	3	3	2	3	3.333333333	1.9	3.166666667	3.5
1	2	3	1	2	4	4	4	4	4	4	4	4	4	3	3	3	4	3	2	2	1	1	1	1	2	1	3	3	3.75	1.7	4	3.5
1	2	3	1	2	2	4	3	2	3	2	2	4	3	2	3	3	1	2	1	2	1	3	3	2	3	3	3	3	2.5	2.4	2.333333333	2.666666667
1	1	3	2	2	3	2	4	3	3	3	4	4	4	2	4	4	3	3	5	3	1	5	3	1	5	5	5	5	3.416666667	3.8	3.333333333	3.5
1	2	3	1	2	4	4	4	5	5	4	4	4	5	3	4	2	2	3	2	3	2	2	2	2	3	2	2	2	3.833333333	2.2	4.333333333	3.333333333
1	2	3	1	1	2	4	3	4	4	3	3	5	4	1	2	2	3	3	4	5	2	3	4	1	4	4	1	5	3	3.3	3.166666667	2.833333333
1	2	3	1	2	2	5	3	1	4	2	3	3	3	1	4	2	3	2	3	3	2	2	4	2	2	3	2	2	2.583333333	2.5	2.5	2.666666667
1	1	3	2	1	4	5	4	4	3	4	4	5	4	3	4	1	1	3	5	5	4	4	2	2	5	5	5	5	3.416666667	4.2	3.833333333	3
1	2	3	1	2	2	2	3	3	2	3	2	3	2	2	3	3	2	2	2	3	2	3	2	3	2	3	2	3	2.5	2.5	2.5	2.5
1	2	3	2	2	2	3	3	4	4	4	4	4	4	3	5	2	3	4	3	3	2	1	2	2	2	2	2	1	3.5	2	3.5	3.5
1	1	3	2	1	4	3	3	4	4	3	3	4	2	2	4	2	4	2	4	4	4	4	4	3	3	3	3	4	3.25	3.6	3.5	3
1	2	3	2	2	3	4	4	3	4	3	4	3	3	3	3	3	3	3	2	4	3	3	3	2	4	4	4	4	3.25	3.3	3.5	3
1	2	3	1	2	4	4	4	4	5	5	5	5	5	3	4	3	4	3	2	4	3	1	2	2	2	2	3	3	4.25	2.4	4.5	4
1	1	3	1	2	2	3	2	3	3	3	2	4	3	3	4	1	3	4	3	3	3	2	3	4	4	3	4	3	2.75	3.2	2.5	3
1	1	3	1	2	4	5	3	4	3	2	2	4	2	1	2	2	2	2	1	2	2	2	4	3	2	3	1	2	2.583333333	2.2	3	2.166666667
1	2	3	2	2	3	3	3	1	5	3	3	5	4	3	2	1	1	4	1	2	2	2	2	2	2	2	2	2	2.833333333	1.9	3	2.666666667
1	2	2	1	2	2	3	3	3	3	3	3	3	2	3	4	3	4	3	3	3	3	3	3	2	2	2	2	3	3	2.6	2.833333333	3.166666667
1	2	2	2	2	3	3	3	3	3	3	3	3	3	3	3	3	4	5	2	3	2	1	1	1	1	1	1	1	3.083333333	1.4	3	3.166666667
1	2	2	1	2	3	4	2	2	3	2	2	2	4	2	2	2	2	2	3	3	2	3	2	3	2	3	2	3	2.333333333	2.6	2.333333333	2.333333333
1	2	2	1	2	3	4	4	3	3	4	4	3	4	1	3	3	1	1	3	3	1	1	4	3	3	1	2	3	3	2.4	3.5	2.5
1	2	2	1	2	3	3	3	4	4	4	3	4	4	2	2	3	3	2	4	4	4	2	3	2	3	2	3	1	3.25	2.8	3.5	3
2	2	4	2	1	2	3	4	4	3	4	4	3	4	3	4	3	4	4	2	3	4	3	3	3	2	3	1	2	3.5	2.6	3.5	3.5
2	1	4	1	2	3	4	3	3	4	3	3	4	4	3	4	1	3	5	3	4	3	4	3	4	4	4	3	3	3.166666667	3.5	3.166666667	3.166666667
2	1	4	1	1	1	1	1	2	2	1	1	1	1	1	1	1	1	4	2	2	2	1	1	1	1	1	1	1	1.166666667	1.3	1.333333333	1
1	2	3	1	1	1	2	1	3	3	3	3	2	2	3	4	2	2	3	2	3	3	3	3	3	4	4	4	5	2.416666667	3.4	2.333333333	2.5
2	2	4	1	2	1	4	1	1	4	1	1	4	3	1	1	1	1	2	1	2	1	1	1	1	1	1	1	1	1.666666667	1.1	1.5	1.833333333
1	2	3	1	2	4	4	3	2	2	2	2	4	2	2	2	1	1	4	2	3	1	2	2	2	3	3	2	2	2.25	2.2	2.5	2
1	2	3	1	2	4	3	4	2	3	4	4	4	3	3	3	2	2	4	4	3	2	3	3	2	3	2	3	2	3.166666667	2.7	3.5	2.833333333
2	2	3	1	1	1	1	1	1	4	1	1	2	2	1	1	1	1	4	4	4	4	4	3	3	3	3	2	2	1.416666667	3.2	1.5	1.333333333
1	2	3	1	2	3	3	3	3	3	3	3	3	3	3	3	3	2	4	2	2	2	2	2	2	2	2	2	2	2.916666667	2	3	2.833333333
1	2	3	1	2	4	3	1	1	4	1	1	4	3	1	4	1	1	4	4	2	2	2	1	1	1	1	1	1	2.166666667	1.6	2	2.333333333
1	2	3	1	2	3	3	4	3	2	2	3	4	3	2	3	3	3	3	4	4	3	3	4	4	4	4	3	3	2.916666667	3.6	2.833333333	3
1	2	3	1	2	4	4	1	3	3	2	3	4	3	2	3	3	4	2	5	5	5	5	5	4	5	4	1	4	2.916666667	4.3	2.666666667	3.166666667
1	2	3	1	1	3	3	3	3	3	3	3	3	3	3	3	3	3	4	2	2	3	2	2	2	3	3	1	2	3	2.2	3	3
1	2	3	1	2	3	5	3	2	3	3	2	4	3	1	2	4	2	4	3	2	1	2	1	1	3	1	2	1	2.666666667	1.7	2.666666667	2.666666667
1	1	3	1	2	1	4	1	1	1	1	1	3	1	1	1	1	1	3	1	1	1	1	1	4	1	5	1	1	1.166666667	1.7	1	1.333333333
1	2	3	1	2	5	4	4	4	4	3	3	5	4	3	4	3	4	3	4	4	3	2	2	2	2	2	2	2	3.833333333	2.5	3.833333333	3.833333333
1	2	3	1	2	2	4	3	1	4	3	3	4	1	1	4	2	5	4	4	2	1	1	1	1	1	1	1	1	2.75	1.4	2.666666667	2.833333333
2	2	4	1	2	2	4	2	2	3	2	2	4	3	2	3	2	2	3	2	2	2	2	2	2	2	2	2	2	2.416666667	2	2.166666667	2.666666667
2	2	4	1	2	1	2	2	1	1	1	1	1	2	1	1	1	1	4	2	2	2	2	2	2	2	2	2	2	1.166666667	2	1.166666667	1.166666667
2	1	4	1	2	1	5	1	1	5	5	5	5	1	5	5	5	5	1	5	5	5	5	5	5	5	5	5	5	3.666666667	5	3	4.333333333
2	2	4	1	2	3	4	3	4	4	3	3	4	4	2	4	3	3	3	4	2	2	3	2	1	3	1	3	3	3.333333333	2.4	3.333333333	3.333333333
2	2	4	1	2	3	5	4	3	4	3	4	4	3	2	3	4	4	4	2	3	2	1	2	1	1	1	1	1	3.416666667	1.5	3.5	3.333333333
2	2	4	2	2	2	3	2	2	4	4	2	2	4	2	2	2	2	4	2	2	2	2	2	2	2	2	2	2	2.5	2	2.666666667	2.333333333
2	2	4	1	2	4	4	1	4	4	2	2	4	2	2	4	2	2	2	5	4	2	2	2	2	4	3	1	5	2.75	3	2.833333333	2.666666667
2	2	4	1	2	2	3	2	4	4	2	4	2	3	2	3	4	4	3	2	2	2	2	3	2	2	2	2	2	3	2.1	3	3
1	2	2	1	2	4	4	4	2	3	4	4	4	4	2	4	4	4	4	2	2	2	1	2	1	3	3	3	3	3.583333333	2.2	3.5	3.666666667
1	2	3	1	1	3	3	3	3	3	3	4	3	3	3	4	4	4	2	4	3	4	3	4	3	4	3	4	3	3.333333333	3.5	3.166666667	3.5
1	2	3	1	2	2	4	2	1	4	2	2	2	3	2	2	2	2	1	4	2	2	2	2	1	1	1	2	3	2.166666667	2	2.166666667	2.166666667
1	2	3	1	2	2	4	3	3	4	5	4	4	3	3	4	3	3	3	2	4	2	2	3	2	3	2	2	2	3.416666667	2.4	3.5	3.333333333
1	2	3	1	2	2	2	2	1	3	1	1	2	1	1	1	1	1	4	1	1	1	1	1	1	1	2	1	1	1.416666667	1.1	1.666666667	1.166666667
1	2	3	1	2	2	2	2	1	3	1	1	2	1	1	1	1	1	4	1	1	1	1	1	1	1	2	1	1	1.416666667	1.1	1.666666667	1.166666667
1	2	3	1	2	2	5	2	4	5	2	2	5	5	2	2	5	4	4	2	2	3	3	3	3	3	3	3	3	3.333333333	2.8	2.833333333	3.833333333
1	2	3	1	2	4	3	4	2	4	3	2	4	4	2	2	2	3	2	4	2	2	2	2	2	2	2	2	2	3	2.2	3.166666667	2.833333333
1	2	3	1	2	2	3	3	3	3	2	3	4	3	3	3	3	3	4	2	2	2	1	2	2	2	2	2	2	2.916666667	1.9	2.666666667	3.166666667
2	2	4	1	2	4	4	3	2	4	4	3	4	3	2	2	4	2	3	2	1	1	1	2	2	2	3	1	1	3.083333333	1.6	3.333333333	2.833333333
1	2	3	1	2	3	5	3	2	3	3	2	5	2	3	4	4	3	4	2	2	2	2	2	2	2	2	2	2	3.083333333	2	2.666666667	3.5
1	2	2	1	1	2	4	2	4	4	3	3	4	4	3	4	2	3	3	4	3	3	2	2	2	3	2	4	3	3.166666667	2.8	3	3.333333333
1	2	2	1	2	4	4	4	4	4	4	3	4	4	3	4	3	3	3	3	3	3	2	3	2	3	3	2	2	3.666666667	2.6	3.833333333	3.5
1	2	2	1	2	3	4	4	4	4	4	4	4	4	4	4	4	4	4	2	3	3	2	2	2	2	2	2	2	3.916666667	2.2	3.833333333	4
1	2	3	1	2	2	4	3	4	2	3	3	4	2	2	2	2	2	2	3	3	3	2	3	2	3	2	2	2	2.583333333	2.5	2.833333333	2.333333333
1	2	2	2	2	3	4	3	2	3	3	3	3	2	3	2	2	2	5	4	3	3	3	3	3	4	4	4	4	2.583333333	3.5	2.833333333	2.333333333
1	2	2	2	1	1	1	1	1	1	1	1	1	1	1	1	1	1	1	5	5	5	5	5	5	5	5	5	5	1	5	1	1
1	2	2	2	2	1	4	3	2	4	4	4	2	2	2	3	2	4	4	3	3	1	1	1	1	3	3	1	1	2.75	1.8	3	2.5
3	1	2	2	2	4	4	4	4	4	4	4	4	4	4	4	4	4	4	4	4	4	4	4	4	4	4	4	4	4	4	4	4
1	2	3	1	2	3	3	3	3	3	3	3	3	3	3	3	3	3	2	4	4	4	4	4	4	4	4	4	4	3	4	3	3
1	2	3	1	1	4	4	4	3	2	4	4	4	4	3	4	2	2	3	4	4	4	4	3	2	4	4	4	4	3.333333333	3.7	3.5	3.166666667
1	1	2	2	2	5	5	5	5	5	5	5	5	5	5	5	5	5	3	5	5	5	5	5	5	5	5	5	5	5	5	5	5
1	2	2	1	2	5	5	4	4	5	5	4	4	4	5	5	5	5	4	3	2	2	2	2	2	2	2	2	2	4.583333333	2.1	4.5	4.666666667
1	2	2	2	2	3	4	3	4	3	3	3	2	3	3	4	1	2	3	2	3	2	1	3	2	2	2	2	2	2.833333333	2.1	3.166666667	2.5
1	1	2	2	2	2	4	3	2	4	2	2	2	2	3	2	2	2	4	4	4	4	4	4	4	4	4	4	4	2.333333333	4	2.5	2.166666667
1	2	2	2	2	3	4	4	4	4	2	3	4	4	4	4	4	3	4	4	4	4	4	4	4	4	4	4	4	3.583333333	4	3.333333333	3.833333333
1	2	3	1	2	2	2	3	2	3	3	3	2	2	3	3	3	2	1	1	3	1	3	1	1	1	1	1	1	2.583333333	1.4	2.666666667	2.5
1	1	1	2	2	4	4	3	3	2	4	4	4	2	4	2	3	2	4	4	4	3	3	4	4	4	4	3	4	3.083333333	3.7	3.333333333	2.833333333
1	2	1	2	2	3	4	3	2	3	3	3	4	3	2	4	4	3	5	2	2	3	3	2	2	2	2	2	1	3.083333333	2.1	2.833333333	3.333333333
1	2	1	2	2	3	4	3	1	4	3	3	4	4	2	3	3	3	2	4	4	3	3	3	2	3	3	2	2	3	2.9	2.833333333	3.166666667
1	2	1	2	1	2	3	2	2	3	2	2	4	4	2	3	2	2	1	2	4	3	2	3	3	2	2	2	2	2.5	2.5	2.166666667	2.833333333
1	2	2	1	2	3	4	3	1	2	3	3	2	3	2	1	4	3	3	3	3	2	2	3	2	3	1	3	2	2.5	2.4	2.5	2.5
1	2	1	2	2	4	4	4	5	4	5	5	5	5	4	3	4	5	4	4	4	2	4	4	2	4	3	2	2	4.416666667	3.1	4.5	4.333333333
1	1	3	2	1	3	5	3	4	4	3	3	3	4	3	4	4	4	4	4	4	4	4	4	4	4	4	4	4	3.5	4	3.333333333	3.666666667
1	2	3	2	1	1	4	2	2	4	2	2	3	3	2	2	2	1	4	4	3	1	1	2	2	4	3	2	2	2.166666667	2.4	2.166666667	2.166666667
1	2	2	2	2	2	4	3	3	3	3	3	4	3	3	4	3	3	3	2	3	2	2	3	2	2	3	2	2	3.083333333	2.3	2.833333333	3.333333333
1	2	1	2	2	5	5	5	4	4	4	4	5	1	4	4	3	4	4	2	4	1	1	2	1	1	1	1	1	3.916666667	1.5	4.333333333	3.5
1	1	1	2	2	3	5	2	2	4	3	2	4	3	2	3	1	3	4	4	4	2	4	4	3	5	5	2	4	2.666666667	3.7	2.666666667	2.666666667
1	1	1	2	1	2	4	2	1	1	1	1	4	1	1	1	1	2	4	3	4	2	5	4	3	5	5	3	4	1.5	3.8	1.333333333	1.666666667
1	1	2	2	2	2	4	3	2	4	2	2	4	4	2	3	2	4	4	2	3	2	2	2	3	1	1	2	1	2.833333333	1.9	2.5	3.166666667
1	2	3	2	2	3	4	3	4	3	4	4	4	3	3	4	3	3	2	4	3	2	2	3	2	3	3	2	3	3.416666667	2.7	3.5	3.333333333
1	1	1	2	2	3	5	2	1	3	3	2	4	3	2	3	4	2	3	4	4	2	2	3	2	4	3	2	1	2.666666667	2.7	2.333333333	3
1	1	1	2	1	2	4	2	4	4	2	2	4	2	2	4	2	2	4	4	4	4	5	5	5	5	5	4	5	2.666666667	4.6	2.666666667	2.666666667
1	2	1	2	2	1	3	1	1	1	1	1	1	1	1	1	1	1	3	1	1	1	1	1	1	2	2	1	1	1	1.2	1	1
1	2	1	2	1	2	1	3	2	3	3	3	1	2	3	4	3	4	3	4	1	4	4	4	4	4	4	4	1	2.75	3.4	2.666666667	2.833333333
1	2	2	1	1	4	4	4	5	1	1	1	4	5	1	1	2	3	5	4	4	4	1	1	2	1	2	1	3	2.666666667	2.3	2.666666667	2.666666667
1	2	2	2	2	2	3	2	2	2	2	2	3	2	1	3	2	2	3	1	3	2	1	3	2	3	3	2	2	2.083333333	2.2	2	2.166666667
1	2	2	2	2	2	3	2	3	3	3	3	3	3	3	3	3	3	4	4	3	2	2	2	2	2	2	2	2	2.833333333	2.3	2.666666667	3
1	1	2	2	1	3	3	3	2	3	2	2	4	3	2	2	3	2	2	3	4	4	4	4	4	4	4	4	4	2.583333333	3.9	2.5	2.666666667
1	2	1	2	2	2	2	1	2	4	3	1	4	2	1	2	1	1	1	3	4	1	1	1	3	1	4	1	1	2	2	2.166666667	1.833333333
1	1	3	2	2	3	4	3	1	3	2	2	5	3	2	2	2	1	2	3	3	2	3	2	2	3	3	3	2	2.416666667	2.6	2.333333333	2.5
1	2	1	2	2	2	4	2	1	2	3	3	4	2	3	1	2	2	3	4	4	3	4	3	2	5	3	4	5	2.25	3.7	2.166666667	2.333333333
1	1	1	2	2	4	4	4	4	5	4	4	4	3	4	4	3	5	3	3	4	3	3	2	2	2	2	2	2	4	2.5	4.166666667	3.833333333
1	2	2	2	2	4	3	3	3	3	4	4	4	4	4	4	4	4	4	3	2	1	3	2	1	2	2	3	2	3.75	2.1	3.5	4
1	2	3	2	2	3	3	1	1	3	1	1	4	1	1	1	3	2	2	5	5	5	5	3	1	5	5	5	5	1.833333333	4.4	1.666666667	2
1	2	1	2	2	4	4	4	4	5	4	4	4	4	4	4	3	5	2	4	3	2	2	2	2	2	2	2	2	4.083333333	2.3	4.166666667	4
1	2	1	2	2	3	4	2	2	4	3	4	4	2	2	3	2	1	3	4	2	1	2	2	1	2	1	2	2	2.666666667	1.9	3	2.333333333
1	2	3	2	2	4	4	4	3	4	4	4	4	4	2	3	4	3	4	4	3	2	2	2	2	4	3	2	3	3.583333333	2.7	3.833333333	3.333333333
2	2	3	2	2	2	3	4	2	2	2	2	3	3	2	2	2	3	3	3	3	3	3	3	3	3	3	3	3	2.416666667	3	2.333333333	2.5
1	1	3	1	2	4	5	4	3	4	4	4	4	3	4	3	3	2	3	2	4	2	2	2	2	2	2	2	2	3.5	2.2	3.833333333	3.166666667
1	1	2	2	2	3	5	5	1	1	3	5	5	3	2	1	1	5	1	4	4	4	2	4	1	1	3	4	3	2.916666667	3	3	2.833333333
1	1	1	2	2	3	4	3	2	3	2	3	4	2	2	2	2	2	3	2	2	2	1	1	1	1	1	1	2	2.5	1.4	2.666666667	2.333333333
1	2	1	1	2	2	4	3	3	5	3	3	4	3	3	5	3	5	4	2	2	2	2	2	2	2	2	2	2	3.5	2	3.166666667	3.833333333
3	1	4	2	2	3	3	4	2	2	4	3	3	3	4	3	3	3	3	4	3	3	3	3	3	3	4	3	2	3.083333333	3.1	3	3.166666667
1	2	1	2	2	4	4	4	4	3	3	3	5	4	3	4	2	3	4	3	2	2	1	3	2	3	2	2	1	3.5	2.1	3.5	3.5
1	2	1	2	1	4	4	3	3	3	3	3	4	5	2	3	2	3	3	5	4	3	4	3	2	4	4	3	5	3.166666667	3.7	3.166666667	3.166666667
1	2	1	2	2	4	4	4	4	3	3	3	5	4	3	4	2	3	4	3	2	2	1	3	2	3	2	2	1	3.5	2.1	3.5	3.5
1	2	1	2	2	3	4	3	1	3	2	2	4	2	2	4	1	2	3	4	3	2	3	3	2	3	2	3	2	2.416666667	2.7	2.333333333	2.5
1	2	1	2	2	3	3	2	2	2	2	2	3	2	2	2	2	2	4	3	2	2	2	2	2	4	2	2	3	2.166666667	2.4	2.166666667	2.166666667
1	2	2	2	2	5	5	5	5	5	5	5	5	5	5	5	5	5	3	5	5	5	5	5	5	5	5	5	5	5	5	5	5
1	1	2	2	2	1	2	3	3	3	2	2	2	1	1	2	1	2	3	3	3	2	2	3	3	3	2	3	2	1.916666667	2.6	2.333333333	1.5
1	1	1	2	2	4	5	4	4	4	4	4	5	2	4	5	5	5	2	2	5	2	2	4	3	3	2	2	2	4.166666667	2.7	4	4.333333333
1	1	3	2	1	4	4	4	3	4	4	4	4	3	4	3	4	4	4	4	4	2	2	4	4	4	4	2	2	3.75	3.2	3.833333333	3.666666667
1	1	1	2	2	4	5	3	3	4	4	3	5	2	2	4	2	4	3	3	4	4	4	2	2	4	4	3	4	3.333333333	3.4	3.5	3.166666667
1	2	2	2	2	2	3	2	2	2	2	2	3	2	2	4	2	2	2	5	4	2	3	3	3	4	3	3	4	2.25	3.4	2	2.5
3	2	4	2	2	1	3	1	1	3	1	2	1	1	1	1	1	1	2	3	3	3	3	3	3	3	3	3	3	1.25	3	1.5	1
1	2	2	1	2	2	4	3	3	4	3	3	4	3	2	3	1	1	4	3	2	3	1	1	1	1	2	2	2	2.666666667	1.8	3	2.333333333
2	2	3	2	1	4	4	1	1	1	2	2	2	1	2	2	3	3	4	4	4	4	4	3	3	4	4	4	4	2	3.8	1.833333333	2.166666667
1	2	1	2	1	4	5	2	2	4	3	3	5	3	2	5	2	3	4	4	5	2	5	4	4	4	3	2	1	3.166666667	3.4	3	3.333333333
1	2	2	2	2	4	5	5	4	4	4	4	5	3	4	4	3	2	3	2	5	4	3	4	4	4	3	4	4	3.833333333	3.7	4.166666667	3.5
1	2	1	1	2	2	3	2	3	4	3	3	4	3	3	3	2	2	3	2	2	2	2	2	2	2	2	2	3	2.833333333	2.1	2.833333333	2.833333333
1	2	1	2	2	3	3	2	2	2	2	2	4	3	2	2	2	2	4	2	2	2	2	2	2	2	2	2	2	2.333333333	2	2.166666667	2.5
1	2	1	1	2	4	5	5	5	5	5	5	5	5	5	5	5	5	5	2	5	1	1	1	1	1	1	1	1	4.916666667	1.5	4.833333333	5
1	2	1	2	2	3	1	3	2	2	3	2	1	2	3	3	3	1	2	3	4	4	3	3	2	1	2	2	3	2.333333333	2.7	2.5	2.166666667
1	1	1	2	2	3	5	3	4	4	2	3	4	3	2	4	2	3	4	4	4	3	4	2	2	4	4	4	2	3.083333333	3.3	3.166666667	3
1	2	2	2	2	3	4	3	2	2	2	3	3	3	2	3	3	3	4	3	3	2	2	2	2	1	1	1	1	2.666666667	1.8	2.5	2.833333333
1	2	1	2	2	4	2	4	2	3	3	3	3	3	3	3	3	3	3	3	3	3	3	3	3	3	3	3	3	3.083333333	3	3.166666667	3
2	2	4	2	2	3	4	3	3	4	3	3	5	4	3	3	2	2	3	2	4	2	2	2	2	2	2	2	3	3.166666667	2.3	3.166666667	3.166666667
1	2	3	2	2	2	3	2	2	2	3	2	4	2	2	3	1	2	4	2	1	1	1	2	2	2	2	2	2	2.25	1.7	2.166666667	2.333333333
1	2	1	2	1	2	4	2	2	4	2	2	4	3	2	3	3	3	3	5	4	3	4	4	5	4	4	3	3	2.666666667	3.9	2.333333333	3
1	2	1	2	1	2	4	2	2	4	2	2	4	3	2	3	3	3	3	5	4	3	4	4	5	4	4	3	3	2.666666667	3.9	2.333333333	3
1	1	1	1	2	4	4	2	2	4	3	4	4	2	2	2	4	4	4	4	4	4	4	4	4	4	4	4	4	3.083333333	4	3.166666667	3
1	1	1	2	2	1	5	2	3	4	3	2	4	4	2	3	2	2	4	4	4	2	2	2	2	2	2	2	2	2.666666667	2.4	2.5	2.833333333
1	1	2	2	2	4	5	4	4	4	4	4	4	5	2	4	2	3	4	4	5	3	2	4	2	4	2	3	2	3.666666667	3.1	4	3.333333333
1	1	3	1	2	3	4	4	2	3	4	3	5	3	4	3	3	2	4	2	2	2	1	2	3	3	2	2	1	3.25	2	3.166666667	3.333333333
1	1	2	2	1	2	3	3	4	2	2	3	3	3	3	2	2	1	1	3	3	2	3	3	2	4	3	3	4	2.5	3	2.666666667	2.333333333
1	2	1	2	1	3	3	3	3	3	4	4	4	3	2	4	3	3	3	3	3	2	2	2	2	2	2	2	2	3.25	2.2	3.333333333	3.166666667
1	2	1	2	1	3	4	3	4	4	4	3	4	4	4	4	2	3	2	4	3	3	3	3	3	4	4	4	4	3.5	3.5	3.5	3.5
1	2	1	2	2	3	4	3	3	3	3	3	3	3	3	4	3	3	2	4	4	4	3	3	3	3	3	3	3	3.083333333	3.3	3	3.166666667
1	2	1	2	2	3	5	2	3	3	4	2	3	4	3	3	2	2	4	4	2	1	4	2	2	3	3	2	3	2.833333333	2.6	2.833333333	2.833333333
1	2	2	2	1	2	5	3	4	4	2	3	4	2	2	3	2	3	4	3	4	2	2	2	2	2	2	2	1	2.833333333	2.2	3	2.666666667
2	2	4	2	2	4	4	4	2	3	4	4	5	3	3	4	4	4	3	2	4	3	3	3	3	4	1	1	3	3.666666667	2.7	3.5	3.833333333
1	2	2	2	1	3	4	3	4	4	3	3	4	4	3	4	2	4	4	4	4	4	4	4	4	4	4	4	4	3.416666667	4	3.333333333	3.5
1	1	2	2	2	2	4	2	3	4	3	3	3	3	2	3	3	3	2	2	2	1	1	2	1	1	1	1	1	2.833333333	1.3	2.833333333	2.833333333
1	2	3	2	2	2	4	3	2	2	3	3	4	5	3	3	3	3	1	1	4	2	4	1	1	2	2	2	2	3	2.1	2.5	3.5
1	2	2	2	2	3	4	3	3	3	3	3	4	3	2	3	2	3	3	3	3	3	2	2	2	2	2	2	2	2.916666667	2.3	3	2.833333333
1	2	1	2	2	4	4	3	2	3	3	3	4	2	3	3	4	3	5	4	3	4	3	3	4	3	3	3	3	3.083333333	3.3	3	3.166666667
1	2	1	2	2	2	4	2	3	2	2	2	3	3	2	2	2	3	5	2	2	2	2	2	2	2	2	2	2	2.333333333	2	2.166666667	2.5
1	2	2	2	2	2	2	4	2	2	4	4	4	2	2	2	4	4	4	2	2	2	4	2	2	4	4	2	4	3	2.8	3	3
1	2	1	1	2	3	4	2	2	4	4	2	4	3	2	3	2	3	3	3	2	2	2	2	2	3	2	2	2	2.833333333	2.2	2.833333333	2.833333333
1	2	1	2	1	4	4	3	3	4	3	2	4	3	2	2	2	3	4	4	4	3	3	3	3	4	4	3	3	2.916666667	3.4	3.166666667	2.666666667
1	2	1	2	2	4	4	4	4	3	3	3	4	3	3	4	4	4	3	3	3	3	2	2	2	2	2	2	2	3.583333333	2.3	3.5	3.666666667
1	1	1	2	2	4	4	4	3	2	4	3	5	2	2	4	2	3	4	4	4	3	3	4	2	4	4	2	4	3.166666667	3.4	3.333333333	3
1	1	2	2	2	3	3	3	4	4	3	3	3	3	3	3	4	3	4	2	2	2	2	2	2	2	2	2	2	3.25	2	3.333333333	3.166666667
1	2	2	2	1	3	4	3	1	1	2	2	4	2	2	4	3	1	4	4	4	3	3	2	2	3	3	4	4	2.333333333	3.2	2	2.666666667
1	2	1	2	2	2	2	2	2	2	2	2	5	2	2	4	2	2	1	2	2	2	2	1	1	1	1	1	1	2.416666667	1.4	2	2.833333333
1	2	1	2	2	1	3	2	5	5	2	2	5	1	2	4	1	1	1	4	2	3	2	3	1	3	2	3	2	2.583333333	2.5	2.833333333	2.333333333
1	2	1	1	2	2	3	2	2	3	3	3	4	2	2	4	2	1	4	5	5	5	4	4	3	5	5	3	3	2.5	4.2	2.5	2.5
1	2	2	2	2	3	4	3	4	1	3	3	5	2	1	4	2	2	3	2	2	1	2	2	1	2	1	1	1	2.75	1.5	2.833333333	2.666666667
1	2	2	2	2	4	4	3	2	4	4	4	5	2	3	4	4	3	4	2	4	2	2	3	2	2	2	2	2	3.5	2.3	3.5	3.5
1	2	1	2	2	4	1	1	1	2	1	1	1	1	1	1	4	1	1	1	4	4	2	2	2	2	1	4	2	1.583333333	2.4	1.666666667	1.5
1	2	3	1	2	3	4	3	3	4	3	3	4	3	3	4	3	4	2	2	4	2	2	2	2	3	3	2	3	3.333333333	2.5	3.166666667	3.5
1	2	1	2	1	5	5	4	5	3	3	3	5	5	3	4	3	4	4	4	4	3	2	2	3	4	4	4	4	3.916666667	3.4	3.833333333	4
1	2	1	2	1	4	5	5	5	4	5	5	5	4	5	2	5	5	4	1	3	2	1	1	1	1	1	1	1	4.5	1.3	4.666666667	4.333333333
1	2	2	1	1	4	4	4	2	3	4	3	4	4	2	4	2	4	3	4	4	2	4	2	2	4	4	3	4	3.333333333	3.3	3.333333333	3.333333333
1	1	2	2	1	3	3	3	4	4	3	3	4	4	3	4	3	3	3	3	3	3	3	3	3	3	2	2	2	3.416666667	2.7	3.333333333	3.5
1	1	1	2	2	3	4	2	2	3	4	3	3	4	2	2	4	4	4	4	4	4	4	4	3	4	3	4	3	3	3.7	2.833333333	3.166666667
1	1	4	2	1	2	2	1	3	1	3	3	4	3	2	4	2	1	2	2	2	2	2	2	3	2	2	5	4	2.416666667	2.6	2.166666667	2.666666667
1	2	1	2	2	3	4	2	2	3	5	5	2	2	5	5	5	5	4	2	2	2	2	2	2	2	2	2	2	3.666666667	2	3.333333333	4
1	2	1	2	2	4	5	4	3	4	3	3	4	4	2	3	3	4	3	2	3	4	2	3	2	4	3	3	2	3.416666667	2.8	3.5	3.333333333
1	1	1	1	2	2	5	5	4	2	4	4	5	5	5	5	5	3	5	1	2	1	1	1	1	1	1	1	1	4.083333333	1.1	3.5	4.666666667
1	2	2	2	2	4	4	3	3	3	3	3	4	4	4	3	3	4	4	3	2	2	2	1	1	3	2	1	4	3.416666667	2.1	3.166666667	3.666666667
1	1	1	2	2	3	5	4	4	4	4	4	5	4	4	5	5	5	3	5	3	4	3	3	3	3	3	3	3	4.25	3.3	3.833333333	4.666666667
1	1	2	2	1	3	3	3	3	3	3	3	3	3	3	3	3	3	3	3	3	3	3	3	3	3	3	3	3	3	3	3	3
1	2	1	2	2	2	3	2	1	2	3	4	3	4	2	1	3	4	3	4	3	2	2	3	3	2	3	4	2	2.583333333	2.8	2.333333333	2.833333333
1	1	1	2	2	2	3	2	2	4	2	3	4	3	2	2	2	2	3	3	4	3	2	4	2	4	4	3	2	2.5	3.1	2.5	2.5
1	1	3	1	2	2	4	3	3	2	3	2	4	4	2	3	3	4	3	4	3	3	4	2	2	4	4	2	3	2.916666667	3.1	2.5	3.333333333
1	2	2	1	1	4	4	3	4	4	3	3	4	3	2	4	3	2	2	5	5	4	5	4	4	5	5	5	5	3.25	4.7	3.5	3
1	2	2	1	2	3	4	4	3	4	3	4	4	3	3	3	3	3	3	3	3	2	2	2	2	2	4	2	2	3.333333333	2.4	3.5	3.166666667
1	1	2	2	2	4	2	3	3	4	2	2	4	4	2	4	4	1	1	1	1	1	1	1	1	1	1	1	1	3.083333333	1	3	3.166666667
1	1	2	1	2	3	4	3	1	4	3	2	3	2	2	2	2	1	2	3	2	2	2	1	1	2	2	2	2	2.333333333	1.9	2.666666667	2
1	2	2	2	2	1	1	1	1	1	1	1	1	1	1	1	1	1	2	1	1	1	1	1	1	1	1	1	1	1	1	1	1
2	1	2	2	2	2	2	2	2	2	2	2	2	2	2	2	2	2	1	2	4	4	5	4	2	5	5	2	5	2	3.8	2	2
1	1	2	2	2	3	4	4	4	4	5	4	4	2	2	5	3	3	2	4	4	4	2	4	3	2	2	4	2	3.583333333	3.1	4	3.166666667
1	1	2	2	2	3	4	2	3	3	3	3	4	4	2	4	2	2	2	2	3	2	2	3	2	2	2	2	2	2.916666667	2.2	2.833333333	3
1	2	2	2	2	3	5	3	4	3	4	3	5	3	3	4	1	1	4	2	2	1	2	2	2	2	1	3	1	3.083333333	1.8	3.333333333	2.833333333
1	2	2	2	2	3	4	4	2	4	2	2	4	4	2	2	2	2	2	2	4	4	2	2	2	2	2	2	2	2.75	2.4	2.833333333	2.666666667
1	1	2	1	2	5	5	5	5	5	5	5	5	5	5	5	5	5	1	2	2	2	2	2	2	2	2	2	2	5	2	5	5
1	2	2	2	2	3	4	3	2	4	3	3	4	4	3	4	2	2	3	1	1	1	1	1	2	2	2	1	1	3.083333333	1.3	3	3.166666667
1	1	2	1	1	2	2	2	2	2	2	2	2	2	2	2	2	2	2	2	2	2	2	2	2	2	2	2	2	2	2	2	2
1	1	2	2	2	2	2	2	2	3	2	2	3	2	2	2	2	2	3	2	2	2	4	3	2	4	4	4	5	2.166666667	3.2	2.166666667	2.166666667
1	1	2	1	2	2	4	3	4	3	4	4	2	3	4	4	4	4	4	2	2	2	2	2	3	3	2	2	3	3.416666667	2.3	3.333333333	3.5
1	1	2	2	2	4	4	4	2	2	3	4	5	3	2	2	2	3	4	2	3	4	4	4	4	4	3	4	3	3	3.5	3.166666667	2.833333333
1	1	2	2	2	2	2	2	2	2	2	2	2	2	2	3	2	2	3	2	2	2	3	2	2	3	2	4	2	2.083333333	2.4	2	2.166666667
1	1	2	2	2	1	1	1	1	3	2	2	1	1	2	2	2	2	4	2	1	1	1	1	1	1	1	1	1	1.666666667	1.1	1.666666667	1.666666667
1	1	2	2	2	3	4	4	2	4	4	3	4	3	3	4	4	4	1	1	1	1	1	1	1	1	1	1	1	3.5	1	3.333333333	3.666666667
1	1	2	2	2	3	4	4	2	4	4	3	4	3	3	4	4	4	1	1	1	1	1	1	1	1	1	1	1	3.5	1	3.333333333	3.666666667
1	2	1	2	2	2	4	3	2	3	3	3	4	3	2	4	2	2	4	4	2	2	2	2	2	2	2	2	3	2.75	2.3	2.666666667	2.833333333
1	2	1	2	2	2	4	3	2	3	3	3	4	3	2	4	2	2	4	4	2	2	2	2	2	2	2	2	3	2.75	2.3	2.666666667	2.833333333
1	2	1	2	2	2	4	3	2	3	3	3	4	3	2	4	2	2	4	4	2	2	2	2	2	2	2	2	3	2.75	2.3	2.666666667	2.833333333
2	2	2	2	2	3	3	5	4	4	4	4	5	3	3	4	3	2	2	3	4	4	4	4	4	4	3	4	3	3.666666667	3.7	4	3.333333333
2	1	4	2	2	3	4	3	3	4	3	2	5	3	2	2	2	2	2	3	4	2	2	2	2	3	3	4	3	2.833333333	2.8	3	2.666666667
2	1	4	2	2	3	4	3	3	4	3	2	5	3	2	2	2	2	2	3	4	2	2	2	2	3	3	4	3	2.833333333	2.8	3	2.666666667
1	1	2	2	2	3	3	3	1	1	2	1	3	1	1	3	1	1	5	1	1	1	1	1	1	1	1	1	1	1.75	1	1.833333333	1.666666667
1	1	2	2	2	2	2	1	1	1	1	1	1	1	1	1	1	1	3	2	2	1	1	2	1	2	3	2	1	1.083333333	1.7	1.166666667	1
1	1	2	2	2	2	2	1	1	1	1	1	1	1	1	1	1	1	3	2	2	1	1	2	1	2	3	2	1	1.083333333	1.7	1.166666667	1
1	2	3	2	2	3	4	3	3	2	3	3	4	2	2	2	3	1	4	2	2	1	1	2	2	3	2	3	2	2.583333333	2	2.833333333	2.333333333
1	1	2	2	2	2	2	2	2	2	2	2	2	2	2	2	2	2	4	2	2	2	3	2	2	1	3	2	2	2	2.1	2	2
1	1	2	2	2	3	4	4	5	4	5	4	4	5	4	5	2	3	5	1	3	2	1	1	1	1	3	1	1	4	1.5	4.166666667	3.833333333
1	1	2	2	2	2	2	2	2	2	2	2	2	2	2	2	2	2	4	2	2	2	2	2	2	2	2	2	2	2	2	2	2
2	1	4	1	2	4	4	3	2	4	3	4	5	3	2	2	2	2	4	3	3	1	3	3	1	1	1	1	1	3	1.8	3.333333333	2.666666667
1	1	2	2	2	4	4	4	4	4	4	4	4	4	4	4	4	4	4	1	1	1	1	1	1	1	1	1	1	4	1	4	4
2	2	4	2	2	3	4	2	2	4	2	2	4	2	2	2	2	2	4	2	2	2	2	2	2	2	2	2	3	2.416666667	2.1	2.5	2.333333333
1	1	3	2	2	1	1	1	1	1	1	1	1	1	1	1	1	1	4	1	1	1	1	1	1	1	1	1	1	1	1	1	1
1	1	2	2	2	2	3	4	2	4	4	2	4	2	4	2	2	2	3	2	2	2	4	4	2	2	2	2	2	2.833333333	2.4	3	2.666666667
1	2	3	2	2	2	3	3	2	3	3	3	4	4	3	2	2	2	2	2	2	2	2	2	2	2	2	2	2	2.75	2	2.666666667	2.833333333
1	1	2	2	2	1	1	1	1	1	1	1	1	1	1	1	1	1	3	1	1	1	1	1	1	1	1	1	1	1	1	1	1
1	1	2	2	2	2	2	2	2	2	2	2	2	2	2	2	2	2	3	2	2	2	2	2	2	2	2	4	4	2	2.4	2	2
1	1	2	2	2	2	2	2	2	2	2	2	2	2	2	2	2	2	1	1	1	1	1	1	1	1	1	1	1	2	1	2	2
1	1	2	2	2	1	4	4	4	2	4	4	4	2	2	4	4	4	3	4	4	4	4	4	4	4	4	4	4	3.25	4	3.166666667	3.333333333
1	2	2	1	2	1	4	3	1	1	3	3	4	2	3	4	2	2	3	2	2	1	2	2	1	1	1	2	3	2.416666667	1.7	2	2.833333333
1	1	2	2	2	4	4	3	3	4	4	4	4	5	2	4	3	2	3	4	3	3	2	2	4	4	2	1	3	3.5	2.8	3.666666667	3.333333333
1	1	1	2	2	3	4	3	3	3	3	3	4	2	3	4	2	3	3	2	2	2	2	2	2	2	2	2	2	3	2	3	3
1	2	2	1	2	1	4	2	3	3	2	2	4	2	2	3	3	3	4	2	2	2	2	2	2	3	2	2	3	2.5	2.2	2.166666667	2.833333333
1	2	2	1	2	1	4	2	3	3	2	2	4	2	2	3	3	3	4	2	2	2	2	2	2	3	2	2	3	2.5	2.2	2.166666667	2.833333333
1	1	2	2	2	3	4	4	2	3	2	2	4	3	2	2	2	2	3	3	2	2	2	3	2	3	3	3	3	2.583333333	2.6	2.666666667	2.5
1	1	2	2	2	1	4	2	1	4	2	2	4	1	2	2	2	1	4	4	3	4	1	2	2	2	2	2	1	2	2.3	2	2
1	1	2	2	2	2	4	2	2	4	2	2	4	4	2	2	2	2	2	2	2	2	2	2	2	2	2	2	2	2.5	2	2.333333333	2.666666667
1	1	2	1	2	2	4	2	2	4	4	2	4	4	4	4	2	2	4	1	1	1	1	1	1	1	1	1	3	3	1.2	2.666666667	3.333333333
1	1	2	2	2	3	3	3	2	2	2	3	3	3	3	2	2	2	2	3	3	3	3	3	3	3	3	3	4	2.5	3.1	2.5	2.5
1	1	2	2	2	4	4	4	4	2	4	4	4	2	2	4	1	1	5	4	2	2	2	2	2	4	4	1	3	3	2.6	3.666666667	2.333333333
1	1	2	2	2	2	4	3	2	4	3	3	4	4	2	4	2	2	1	3	2	3	2	3	3	3	3	2	3	2.916666667	2.7	2.833333333	3
1	1	2	1	2	3	3	3	3	3	4	4	4	3	3	4	3	3	1	4	4	4	3	4	3	3	3	3	3	3.333333333	3.4	3.333333333	3.333333333
1	1	1	1	1	3	3	4	4	2	3	2	2	2	4	3	3	4	3	2	3	4	3	2	2	3	4	1	3	3	2.7	3	3
1	1	2	2	2	3	5	3	4	4	3	4	4	3	3	4	4	4	2	2	3	2	2	2	2	2	1	2	4	3.583333333	2.2	3.5	3.666666667
1	1	2	1	2	2	4	2	2	4	4	2	4	4	4	4	2	2	4	1	1	1	1	1	1	1	1	1	3	3	1.2	2.666666667	3.333333333
1	1	2	2	2	4	4	4	4	4	4	4	4	4	2	4	4	2	2	2	3	3	3	3	3	3	3	3	3	3.666666667	2.9	4	3.333333333
1	1	2	2	2	3	4	3	3	4	4	4	5	3	2	3	2	3	4	3	2	1	1	1	1	1	1	1	4	3.25	1.6	3.5	3
1	1	2	2	2	1	4	1	3	2	1	1	4	1	1	2	3	2	4	2	2	2	2	2	2	2	2	2	2	1.833333333	2	1.5	2.166666667
3	1	1	1	2	4	4	3	2	4	4	4	4	3	2	4	3	4	3	2	2	2	2	2	2	2	2	2	2	3.416666667	2	3.5	3.333333333
1	1	2	2	2	2	2	2	2	2	2	2	2	2	2	2	2	2	4	2	2	2	2	2	2	2	2	2	2	2	2	2	2
1	1	2	2	2	3	3	3	3	3	2	3	4	3	2	3	1	2	1	2	3	3	3	3	2	2	2	2	1	2.666666667	2.3	2.833333333	2.5
1	1	2	1	1	2	2	2	2	2	2	2	2	2	2	2	2	2	1	2	2	2	2	2	2	2	2	2	2	2	2	2	2
1	1	2	2	2	1	1	1	1	1	1	1	1	3	2	1	2	2	2	2	2	3	4	2	3	4	2	4	3	1.416666667	2.9	1	1.833333333
1	1	2	1	2	3	3	1	3	3	4	4	1	1	3	3	3	3	4	3	3	2	2	2	2	4	4	3	2	2.666666667	2.7	3	2.333333333
1	1	2	2	1	2	2	2	4	3	2	4	2	3	2	3	3	4	3	3	2	3	3	3	2	3	4	3	4	2.833333333	3	2.833333333	2.833333333
1	1	2	1	2	5	5	5	5	5	5	5	5	5	5	5	5	5	2	1	1	1	1	1	1	1	1	1	1	5	1	5	5
1	1	2	2	2	2	2	2	2	2	2	2	3	2	1	1	1	1	4	1	1	1	1	1	1	4	1	1	1	1.75	1.3	2	1.5
1	1	2	2	2	2	2	2	2	2	2	2	2	2	2	2	2	2	2	2	2	2	2	2	2	2	2	2	2	2	2	2	2
1	1	2	2	2	2	2	2	2	2	2	2	2	2	2	2	2	2	4	1	1	2	2	2	2	2	2	2	2	2	1.8	2	2
1	2	2	2	2	1	2	2	2	3	2	2	2	3	2	2	2	2	3	2	2	2	3	2	2	2	2	2	2	2.083333333	2.1	2	2.166666667
1	1	2	2	1	2	3	4	2	3	3	2	5	4	2	1	3	2	2	2	3	4	2	4	3	2	2	1	1	2.75	2.4	2.666666667	2.833333333
1	2	2	2	2	2	4	2	2	2	2	2	3	2	2	3	2	3	3	4	2	2	2	2	2	2	2	2	2	2.25	2.2	2	2.5
1	1	2	2	2	3	1	2	4	2	1	2	3	4	4	3	4	2	4	2	4	2	2	3	2	4	4	2	3	2.833333333	2.8	2.333333333	3.333333333
1	1	2	2	2	3	2	3	4	2	3	2	5	2	2	3	1	4	3	1	2	1	2	2	1	2	2	1	2	2.833333333	1.6	2.833333333	2.833333333
1	2	2	1	2	4	4	4	5	4	4	4	4	4	4	5	4	4	2	2	4	4	2	4	4	5	5	5	5	4.166666667	4	4.166666667	4.166666667
3	1	4	2	2	1	4	2	2	2	2	2	2	2	2	2	2	2	4	2	2	2	2	2	2	2	2	2	2	1.916666667	2	1.833333333	2
1	1	2	1	2	3	3	3	3	3	3	3	3	3	3	3	3	3	2	2	2	2	2	2	2	2	2	2	2	3	2	3	3
1	1	3	2	2	2	3	2	3	3	3	3	3	3	3	3	3	3	4	4	4	4	4	4	4	4	4	4	4	2.833333333	4	2.666666667	3
1	2	2	2	2	2	5	2	3	2	3	1	5	2	2	4	2	4	2	5	5	4	1	1	1	1	1	1	1	2.666666667	2.1	2.166666667	3.166666667
2	1	3	2	2	2	2	2	2	2	2	2	2	2	2	2	2	2	3	2	2	2	2	2	2	2	2	2	2	2	2	2	2
1	1	2	2	2	2	5	3	2	3	2	2	3	2	2	1	2	2	4	3	2	2	1	1	1	3	2	2	2	2.166666667	1.9	2.333333333	2
1	2	2	2	2	4	4	4	2	4	4	4	3	3	2	2	2	2	2	4	3	1	1	2	1	1	1	1	1	3	1.6	3.666666667	2.333333333
1	1	3	2	2	3	4	2	2	2	2	3	4	2	2	4	2	2	4	2	2	2	2	2	2	2	2	2	2	2.5	2	2.333333333	2.666666667
1	1	2	2	1	2	4	3	2	3	2	2	4	2	2	2	2	2	3	3	3	3	3	3	3	3	3	3	3	2.333333333	3	2.333333333	2.333333333
1	1	2	2	2	1	4	2	3	4	4	2	4	2	1	4	1	3	3	2	1	1	1	1	1	1	1	1	1	2.583333333	1.1	2.666666667	2.5
2	1	3	2	2	4	4	3	4	5	4	3	4	2	2	4	3	1	2	1	1	1	4	3	1	1	1	4	4	3.25	2.1	3.833333333	2.666666667
1	2	2	1	2	2	2	2	2	2	2	2	3	2	2	2	2	2	2	2	2	2	2	2	2	2	2	3	3	2.083333333	2.2	2	2.166666667
1	2	1	1	2	4	3	3	3	2	2	2	4	2	3	3	3	2	4	3	2	2	2	3	3	1	1	2	2	2.75	2.1	2.666666667	2.833333333
1	1	2	2	2	3	3	2	2	4	2	2	3	2	2	2	3	3	3	2	2	2	3	2	2	3	2	2	2	2.5	2.2	2.5	2.5
1	2	3	1	2	2	4	3	2	2	3	3	3	3	3	3	2	2	5	2	2	2	2	2	2	3	2	3	3	2.583333333	2.3	2.5	2.666666667
1	2	3	1	2	4	3	3	3	3	3	3	3	3	3	3	4	3	5	4	5	4	5	5	5	5	5	5	5	3.166666667	4.8	3.166666667	3.166666667
1	1	2	2	2	4	3	3	2	4	4	2	4	4	2	3	3	2	2	2	2	2	2	2	2	2	3	2	4	3.083333333	2.3	3.166666667	3
1	1	2	2	2	4	3	3	2	4	4	2	4	4	2	3	3	2	2	2	2	2	2	2	2	2	3	2	4	3.083333333	2.3	3.166666667	3
2	1	2	1	2	4	5	4	4	2	3	2	5	5	3	2	4	4	5	4	3	2	3	2	2	2	3	1	1	3.5	2.3	3.166666667	3.833333333
1	1	2	2	2	4	5	4	2	5	4	4	5	3	4	3	2	3	3	2	4	3	3	2	2	3	3	2	2	3.583333333	2.6	3.833333333	3.333333333
1	1	2	2	2	3	5	3	3	3	3	3	5	5	3	5	3	5	1	5	5	1	5	5	5	5	5	5	5	3.666666667	4.6	3	4.333333333
1	1	2	2	2	2	3	2	2	3	2	2	4	2	2	3	2	2	4	2	2	2	2	2	2	2	2	2	2	2.333333333	2	2.166666667	2.5
1	1	2	2	2	1	4	3	3	4	3	4	4	4	3	1	3	3	3	4	2	1	1	1	1	3	3	1	4	3	2.1	3	3
1	2	2	2	2	3	4	3	3	3	3	3	4	3	3	3	3	3	2	3	3	3	3	3	3	3	3	3	3	3.083333333	3	3	3.166666667
1	1	2	2	2	4	4	4	4	4	4	4	4	4	4	4	4	4	3	2	4	2	2	3	2	2	2	2	2	4	2.3	4	4
2	1	3	2	2	4	3	5	4	3	3	4	5	3	3	3	3	3	4	3	3	3	3	3	3	4	4	4	4	3.583333333	3.4	3.833333333	3.333333333
1	1	3	2	2	4	3	3	3	4	3	3	4	4	3	4	3	4	4	4	4	4	2	3	4	3	4	3	4	3.5	3.5	3.333333333	3.666666667
1	1	3	2	2	5	5	5	5	5	5	5	5	5	5	5	5	5	3	3	3	3	3	3	3	3	3	3	3	5	3	5	5
2	1	3	2	2	3	4	2	2	2	3	3	4	2	3	3	3	3	2	3	2	2	2	2	2	2	2	2	2	2.75	2.1	2.5	3
1	2	3	1	1	2	4	2	4	3	2	2	4	2	2	4	2	2	4	4	4	2	2	2	2	2	2	2	2	2.583333333	2.4	2.5	2.666666667
1	1	2	1	2	1	5	1	1	3	2	2	1	4	2	2	2	1	1	4	3	2	3	3	2	2	2	2	2	1.833333333	2.5	1.666666667	2
1	2	2	1	2	3	4	3	1	2	3	2	4	3	2	3	2	2	4	4	4	3	4	3	3	4	4	3	4	2.5	3.6	2.333333333	2.666666667
1	2	2	1	2	3	2	2	2	3	2	2	2	2	2	2	2	2	2	3	3	3	1	2	2	2	2	2	2	2.166666667	2.2	2.333333333	2
1	2	2	1	2	3	4	2	4	4	4	4	4	3	3	4	2	2	2	4	3	2	3	3	4	4	2	1	3	3.25	2.9	3.5	3
1	2	2	1	2	4	3	4	3	4	3	3	4	3	3	3	2	3	3	4	3	3	3	3	3	4	3	3	2	3.25	3.1	3.5	3
1	2	2	1	2	1	4	3	4	4	4	4	1	4	4	4	3	4	4	4	3	2	3	3	2	2	2	2	2	3.333333333	2.5	3.333333333	3.333333333
2	2	3	1	2	3	5	4	4	4	3	5	5	3	3	5	3	4	3	4	4	4	4	3	3	4	3	4	3	3.833333333	3.6	3.833333333	3.833333333
1	2	3	1	2	3	3	3	3	3	3	3	3	3	3	3	3	3	4	3	3	3	3	4	3	3	3	3	4	3	3.2	3	3
1	2	2	2	2	3	4	3	3	2	3	2	4	3	3	2	2	2	4	4	3	3	2	2	2	3	2	4	4	2.666666667	2.9	2.666666667	2.666666667
1	2	2	2	2	3	4	3	3	2	3	2	4	3	3	2	2	2	4	4	3	3	2	2	2	3	2	4	4	2.666666667	2.9	2.666666667	2.666666667
1	2	2	2	2	2	2	3	1	4	4	2	3	4	1	3	2	1	4	1	2	2	2	2	2	2	2	2	2	2.5	1.9	2.666666667	2.333333333
1	1	3	2	2	3	4	4	4	4	4	4	4	3	4	4	3	3	3	3	3	3	2	3	2	3	2	2	2	3.666666667	2.5	3.833333333	3.5
1	2	3	2	2	2	4	2	2	2	2	2	3	2	2	2	2	2	2	2	2	2	2	2	2	2	2	2	2	2.083333333	2	2	2.166666667
2	1	3	2	1	3	4	4	4	3	3	4	4	4	2	4	4	3	4	2	2	2	2	2	2	2	3	3	3	3.5	2.3	3.5	3.5
1	1	3	2	2	1	3	1	2	1	1	1	4	3	1	1	1	1	2	1	1	1	1	1	1	1	1	1	1	1.5	1	1.166666667	1.833333333
2	1	3	2	2	1	1	1	1	1	1	1	2	1	1	1	1	1	4	2	2	2	2	2	2	2	2	2	2	1.083333333	2	1	1.166666667
2	1	3	2	2	2	2	2	2	2	2	2	2	3	2	2	2	2	3	2	2	2	2	2	2	2	2	2	2	2.083333333	2	2	2.166666667
1	2	4	1	2	2	2	2	2	2	2	2	2	2	2	2	2	2	3	2	2	2	2	2	2	2	2	2	2	2	2	2	2
2	2	4	2	2	3	4	4	4	4	4	4	4	3	3	4	3	4	3	2	3	2	2	2	2	2	2	2	2	3.666666667	2.1	3.833333333	3.5
1	1	2	2	2	4	4	2	2	4	2	4	4	3	2	4	2	3	2	2	2	2	2	2	2	2	2	2	2	3	2	3	3
1	1	2	2	2	4	5	5	2	5	4	4	5	5	2	4	5	2	2	4	2	2	5	2	2	5	5	4	5	3.916666667	3.6	4	3.833333333
1	2	2	1	2	3	3	2	2	3	3	2	4	2	3	3	2	3	2	2	2	2	2	2	2	2	2	2	2	2.666666667	2	2.5	2.833333333
1	2	2	2	2	4	4	3	4	4	3	3	4	3	3	4	2	2	4	2	2	2	2	2	2	2	2	2	2	3.25	2	3.5	3
1	1	2	1	2	2	2	2	3	4	2	2	4	2	2	2	2	2	1	1	1	1	1	1	1	1	1	1	4	2.416666667	1.3	2.5	2.333333333
2	1	3	1	2	1	3	1	3	4	2	3	3	2	3	4	2	3	1	3	3	3	3	3	3	3	3	3	3	2.583333333	3	2.333333333	2.833333333
2	2	3	1	2	4	4	4	4	4	4	4	4	4	4	4	4	4	4	2	1	2	1	1	1	1	1	1	1	4	1.2	4	4
1	1	2	1	2	3	5	4	5	4	3	1	4	4	1	2	2	5	4	3	4	3	4	4	2	2	1	4	2	3.166666667	2.9	3.333333333	3
1	1	3	1	1	4	4	4	4	4	3	3	4	4	4	3	3	3	3	1	5	3	3	4	3	3	3	3	3	3.583333333	3.1	3.666666667	3.5
1	2	1	2	1	3	3	3	2	4	4	4	3	4	4	3	4	4	3	3	3	4	3	2	2	3	3	3	3	3.5	2.9	3.333333333	3.666666667
1	2	1	2	2	2	4	3	1	1	3	2	4	2	2	3	2	3	3	3	4	2	4	4	2	4	4	2	3	2.333333333	3.2	2	2.666666667
1	2	1	2	2	2	4	3	1	1	3	2	4	2	2	3	2	3	3	3	4	2	4	4	2	4	4	2	3	2.333333333	3.2	2	2.666666667
1	1	2	1	2	3	4	4	2	4	4	4	4	2	2	2	4	2	4	2	2	2	2	4	2	2	2	2	2	3.083333333	2.2	3.5	2.666666667
1	2	2	2	2	4	4	3	2	3	4	4	4	4	2	2	2	3	4	2	3	2	2	2	2	2	2	2	2	3.083333333	2.1	3.333333333	2.833333333
1	2	2	2	1	2	2	2	3	3	3	3	3	2	3	2	2	2	1	2	2	2	2	2	2	2	2	2	2	2.5	2	2.666666667	2.333333333
1	2	3	1	2	2	2	2	2	2	2	2	2	2	2	2	2	2	3	3	2	2	2	2	2	2	2	2	2	2	2.1	2	2
1	2	3	1	2	2	2	2	2	2	3	3	2	2	3	2	2	3	3	3	2	2	2	3	2	3	2	3	2	2.333333333	2.4	2.333333333	2.333333333
1	1	2	1	2	3	5	4	5	4	3	1	4	4	1	2	2	5	4	3	4	3	4	4	2	2	1	4	2	3.166666667	2.9	3.333333333	3
1	2	1	2	2	2	3	3	5	5	4	4	4	5	3	4	2	2	1	1	1	1	3	3	2	3	3	2	5	3.583333333	2.4	3.833333333	3.333333333
1	1	2	1	2	4	4	4	3	4	3	2	4	3	3	3	2	3	1	3	3	2	2	3	2	3	2	2	2	3.166666667	2.4	3.333333333	3
1	1	1	1	2	1	3	3	3	3	3	3	3	3	3	3	3	3	3	3	3	3	3	3	3	3	3	3	3	2.833333333	3	2.666666667	3
1	1	2	1	2	2	3	2	2	2	2	3	2	2	2	2	3	2	3	2	2	2	3	3	3	3	3	3	3	2.166666667	2.7	2.166666667	2.166666667
1	2	1	1	2	2	5	2	1	2	2	2	4	2	2	2	2	2	3	2	3	3	5	3	2	4	5	4	4	2.083333333	3.5	1.833333333	2.333333333
1	1	2	1	2	2	2	2	2	2	2	2	2	2	2	2	2	2	2	4	4	2	4	4	4	4	4	3	4	2	3.7	2	2
1	1	2	2	2	2	2	2	2	2	2	2	2	2	2	3	2	2	2	2	2	2	2	2	2	2	2	2	2	2.083333333	2	2	2.166666667
1	1	1	1	2	3	4	4	4	4	4	2	4	4	2	2	2	4	4	4	4	3	2	3	2	2	2	2	3	3.25	2.7	3.5	3
1	1	1	1	2	1	5	1	1	5	3	3	5	1	1	5	1	1	3	5	5	5	5	5	5	5	5	5	5	2.333333333	5	2.333333333	2.333333333
1	2	1	1	2	3	3	3	3	3	3	3	3	3	3	3	3	3	2	3	2	3	3	3	3	3	3	3	3	3	2.9	3	3
1	1	1	1	2	1	1	1	2	1	1	1	1	1	2	1	1	1	3	1	1	1	1	1	1	1	1	1	1	1.166666667	1	1.166666667	1.166666667
2	1	4	1	2	3	4	2	2	3	2	2	4	2	2	2	3	2	3	2	2	2	1	3	3	3	1	1	1	2.416666667	1.9	2.333333333	2.5
1	2	3	2	1	4	4	3	2	3	3	2	4	2	2	3	3	3	2	3	4	2	2	4	3	4	4	3	3	2.833333333	3.2	2.833333333	2.833333333
1	1	2	2	2	4	3	4	2	2	3	4	5	3	2	2	2	3	4	2	3	4	4	4	4	4	3	4	3	3	3.5	3.166666667	2.833333333
1	1	2	1	2	2	4	3	4	3	4	4	2	3	4	4	4	4	4	2	2	2	2	2	3	3	2	2	3	3.416666667	2.3	3.333333333	3.5
1	1	2	2	2	1	1	1	3	2	2	2	1	1	2	2	2	2	4	2	1	1	1	1	1	1	1	1	1	1.75	1.1	1.833333333	1.666666667
1	1	2	2	2	2	2	2	2	3	2	2	3	2	2	2	2	2	3	2	2	2	4	3	2	4	4	4	5	2.166666667	3.2	2.166666667	2.166666667
1	1	2	1	1	2	2	2	2	2	2	2	2	2	2	2	2	2	2	2	2	2	2	2	2	2	2	2	2	2	2	2	2
1	1	2	2	2	3	4	3	2	4	3	3	4	4	3	4	2	2	3	1	1	1	1	1	2	2	2	1	1	3.083333333	1.3	3	3.166666667
1	1	2	2	2	2	2	2	2	2	2	2	2	2	2	3	2	2	3	2	2	2	3	2	2	3	2	4	2	2.083333333	2.4	2	2.166666667
1	1	2	2	2	3	4	4	2	4	4	3	4	3	3	4	2	2	1	1	1	1	1	1	1	1	1	1	1	3.166666667	1	3.333333333	3
2	1	3	1	1	3	4	3	4	3	3	3	5	4	3	3	2	2	3	2	2	2	2	2	2	2	2	2	2	3.166666667	2	3.166666667	3.166666667
1	1	3	1	2	1	5	3	1	4	2	2	1	3	1	4	1	1	2	4	3	1	1	3	1	4	1	1	4	2	2.3	2.166666667	1.833333333
1	1	1	1	2	4	4	2	2	2	2	2	2	2	2	2	2	2	4	2	2	2	2	2	2	2	2	2	4	2.166666667	2.2	2.333333333	2
1	1	2	1	2	4	4	5	3	4	4	4	5	4	2	4	4	4	4	5	4	4	4	4	4	4	4	4	4	3.916666667	4.1	4	3.833333333
1	2	2	1	2	5	5	5	4	5	5	5	5	4	5	5	2	3	3	4	3	2	3	2	4	2	3	4	4	4.416666667	3.1	4.833333333	4
1	2	2	1	2	3	5	5	4	4	5	5	5	3	3	2	5	5	4	5	4	2	3	4	3	3	3	3	3	4.083333333	3.3	4.333333333	3.833333333
1	1	2	1	2	2	4	3	3	4	2	1	3	2	3	2	2	1	2	2	2	1	2	4	3	5	4	2	1	2.333333333	2.6	2.5	2.166666667
1	2	2	2	2	1	4	1	3	3	2	2	3	3	1	1	1	1	1	1	1	1	1	1	1	1	1	1	1	1.833333333	1	2	1.666666667
1	1	2	1	2	1	1	1	4	2	5	2	1	3	2	3	1	3	3	5	2	2	1	2	2	1	2	2	1	2.333333333	2	2.5	2.166666667
1	1	2	1	2	2	3	2	3	2	2	2	4	3	2	3	3	3	2	2	3	2	3	2	3	2	3	2	3	2.583333333	2.5	2.166666667	3
1	1	2	1	2	4	4	4	4	3	2	4	4	2	4	4	2	4	4	2	2	2	2	2	2	2	2	2	2	3.416666667	2	3.5	3.333333333
3	2	4	1	2	4	4	3	3	2	4	4	4	4	2	2	3	3	3	3	3	3	2	3	2	2	2	2	2	3.166666667	2.4	3.333333333	3
1	2	2	1	2	3	3	2	2	4	2	2	3	3	2	2	3	3	3	4	4	3	4	4	4	4	4	4	4	2.583333333	3.9	2.5	2.666666667
1	1	2	1	2	1	2	3	4	2	3	5	3	2	2	4	3	1	2	2	3	2	1	3	4	3	2	1	2	2.75	2.3	3	2.5
1	2	2	1	2	4	4	3	2	3	2	2	4	3	2	2	4	2	3	3	3	2	3	3	3	3	3	3	3	2.75	2.9	2.666666667	2.833333333
1	1	2	1	2	2	2	3	4	2	3	3	3	1	4	2	2	1	2	2	3	2	3	2	3	1	2	4	1	2.5	2.3	2.833333333	2.166666667
1	2	2	2	2	2	2	2	2	2	2	3	2	2	2	3	3	3	3	2	2	2	4	4	4	3	3	3	3	2.333333333	3	2.166666667	2.5
1	1	2	1	2	3	2	3	2	3	4	2	2	2	4	3	3	2	3	2	3	2	2	3	2	3	2	3	2	2.75	2.4	2.833333333	2.666666667
1	2	2	1	2	4	4	4	2	2	2	3	4	4	1	3	2	1	3	3	3	3	3	3	3	3	3	3	3	2.666666667	3	2.833333333	2.5
1	2	2	2	2	2	2	2	3	3	3	3	3	2	3	2	2	2	1	2	2	2	2	2	2	2	2	2	2	2.5	2	2.666666667	2.333333333
1	1	2	1	2	3	2	4	1	2	3	2	1	2	3	4	2	1	3	1	1	2	2	2	3	3	2	2	2	2.333333333	2	2.5	2.166666667
1	2	2	1	2	2	2	2	3	3	3	3	4	3	3	3	4	2	3	3	2	2	2	2	2	3	3	3	3	2.916666667	2.5	2.666666667	3.166666667
1	2	2	1	2	2	2	2	3	3	3	3	4	3	3	3	4	2	3	3	2	2	2	2	2	3	3	3	3	2.916666667	2.5	2.666666667	3.166666667
1	2	2	1	2	2	2	2	3	3	3	3	4	3	3	3	4	2	3	3	2	2	2	2	2	3	3	3	3	2.916666667	2.5	2.666666667	3.166666667
1	2	2	1	2	2	2	2	3	3	3	3	4	3	3	3	4	2	3	3	2	2	2	2	2	3	3	3	3	2.916666667	2.5	2.666666667	3.166666667
1	2	2	1	2	4	4	4	4	4	4	4	5	4	3	4	4	3	4	4	4	3	4	3	3	4	3	4	4	3.916666667	3.6	4	3.833333333
1	2	2	1	2	4	4	4	5	4	5	4	4	4	2	4	3	2	3	4	3	2	2	2	2	2	2	2	2	3.75	2.3	4.333333333	3.166666667
1	1	2	1	2	2	4	2	2	2	2	2	3	2	2	3	2	2	3	4	4	2	2	3	2	2	2	2	2	2.166666667	2.5	2	2.333333333
1	1	2	1	2	2	5	4	4	5	4	4	5	4	3	5	3	2	4	3	2	2	1	1	1	1	2	1	1	3.75	1.5	3.833333333	3.666666667
1	1	2	1	2	3	4	3	4	4	3	3	4	4	2	4	3	4	3	3	3	2	3	3	3	4	3	2	3	3.416666667	2.9	3.333333333	3.5
1	1	2	1	2	1	3	3	4	4	4	3	4	4	3	4	3	3	4	3	2	2	2	2	2	2	2	2	2	3.333333333	2.1	3.166666667	3.5
1	2	2	1	2	3	3	3	2	4	3	3	3	3	3	2	3	3	3	2	2	1	1	1	1	1	1	1	1	2.916666667	1.2	3	2.833333333
1	2	1	1	2	2	4	3	3	4	3	2	4	3	2	3	2	2	4	2	1	2	1	1	1	1	1	1	2	2.75	1.3	2.833333333	2.666666667
1	2	1	1	2	3	3	3	3	3	3	3	3	3	3	3	3	3	4	2	3	2	2	2	2	2	2	2	2	3	2.1	3	3
1	2	1	1	2	3	4	2	4	3	3	3	4	4	3	4	2	2	3	2	2	2	2	2	2	2	2	2	2	3.083333333	2	3	3.166666667
1	2	1	1	2	2	4	3	2	2	2	3	4	3	2	3	3	3	4	2	2	2	2	2	2	2	2	2	2	2.666666667	2	2.333333333	3
1	1	1	1	2	4	4	3	3	4	3	4	4	4	2	4	4	3	4	2	4	2	2	2	2	2	2	2	3	3.5	2.3	3.5	3.5
1	1	1	1	2	2	4	3	3	4	3	2	4	3	3	4	2	3	4	1	2	2	2	3	2	2	2	2	2	3	2	2.833333333	3.166666667
1	1	1	1	2	3	4	3	4	4	4	4	4	3	3	4	3	3	4	3	4	2	2	3	2	2	2	2	2	3.5	2.4	3.666666667	3.333333333
1	1	1	1	2	2	5	2	3	3	2	2	3	3	1	3	3	3	4	4	4	3	4	2	3	4	4	2	2	2.5	3.2	2.333333333	2.666666667
1	1	2	1	1	3	5	5	4	4	4	5	5	4	3	5	3	4	1	3	4	4	4	4	4	4	4	4	4	4.083333333	3.9	4.166666667	4
1	2	1	1	2	2	3	2	2	3	2	2	3	2	2	2	2	2	4	2	2	2	2	2	3	2	2	2	2	2.166666667	2.1	2.166666667	2.166666667
1	2	1	2	2	3	4	3	2	3	3	3	4	3	3	3	3	3	3	2	2	2	2	2	2	2	2	2	2	3	2	2.833333333	3.166666667
1	1	1	2	2	2	4	2	3	4	3	2	4	3	2	3	4	3	3	2	2	2	2	2	2	2	2	2	2	2.916666667	2	2.666666667	3.166666667
1	1	1	2	2	2	4	2	4	4	4	4	2	4	2	4	4	4	3	4	4	4	4	4	4	4	4	4	4	3.333333333	4	3.333333333	3.333333333
1	1	1	1	2	3	4	3	4	4	3	3	4	2	2	4	4	4	3	2	2	2	2	2	2	2	2	2	2	3.333333333	2	3.333333333	3.333333333
1	2	1	2	2	2	4	3	3	4	4	4	4	2	2	3	2	2	4	2	4	2	2	2	2	2	2	2	1	2.916666667	2.1	3.333333333	2.5
1	1	1	1	2	3	3	3	3	3	3	3	3	3	3	3	3	3	2	3	3	3	3	3	3	3	3	3	3	3	3	3	3
1	1	1	2	2	4	4	4	3	4	4	4	4	3	3	3	2	4	4	2	2	2	2	2	2	2	2	2	2	3.5	2	3.833333333	3.166666667
1	1	1	1	2	2	4	3	2	3	2	3	4	2	2	3	2	2	3	3	4	2	2	2	3	2	2	2	2	2.5	2.4	2.5	2.5
1	2	1	1	2	4	4	4	3	4	3	3	4	4	3	4	3	2	4	2	2	2	2	2	2	2	2	2	2	3.416666667	2	3.5	3.333333333
1	2	2	1	2	3	4	3	2	3	3	3	4	3	2	4	2	2	4	4	4	3	3	3	2	3	4	2	4	2.833333333	3.2	2.833333333	2.833333333
1	2	2	1	2	3	4	3	2	3	3	3	4	3	2	4	2	2	4	4	4	3	3	3	2	3	4	2	4	2.833333333	3.2	2.833333333	2.833333333
1	1	2	1	2	4	5	3	2	5	5	4	5	5	1	5	1	4	5	5	4	1	1	1	1	1	1	1	1	3.666666667	1.7	3.833333333	3.5
1	2	2	1	2	3	3	3	2	4	3	3	4	4	2	2	2	2	3	3	3	3	2	2	2	4	4	3	4	2.833333333	3	3	2.666666667
1	2	2	1	2	5	5	5	3	5	5	5	5	2	3	5	3	5	4	2	2	2	2	2	2	2	2	2	2	4.25	2	4.666666667	3.833333333
1	2	2	1	2	4	4	3	4	4	4	4	4	3	3	5	3	3	3	3	3	2	1	2	2	2	2	2	2	3.666666667	2.1	3.833333333	3.5
1	2	2	1	2	3	5	3	4	2	3	4	5	2	2	5	3	1	4	3	3	3	2	3	3	3	1	1	1	3.083333333	2.3	3.166666667	3
1	2	2	1	1	1	5	3	4	4	3	1	4	4	1	4	1	5	2	5	5	4	5	5	5	5	5	3	2	2.916666667	4.4	2.666666667	3.166666667
1	2	2	2	2	3	4	4	2	4	4	4	3	3	3	2	2	2	4	5	2	1	1	1	4	2	1	1	1	3	1.9	3.5	2.5
1	2	2	1	2	2	5	4	4	4	3	3	4	4	3	4	2	2	2	4	4	4	2	2	2	2	2	2	1	3.25	2.5	3.333333333	3.166666667
1	2	2	1	2	4	4	3	4	4	4	4	5	4	3	4	2	4	2	3	2	1	3	2	1	4	2	1	1	3.75	2	3.833333333	3.666666667
1	1	2	1	2	3	3	3	3	3	3	3	3	3	3	3	3	3	3	3	3	3	3	3	3	3	3	3	3	3	3	3	3
1	1	2	1	2	5	4	4	4	5	4	4	5	3	3	3	3	3	3	3	4	3	3	3	2	3	3	3	3	3.833333333	3	4.333333333	3.333333333
1	1	2	1	2	2	3	3	1	5	3	3	3	3	3	3	3	3	1	2	2	2	2	2	2	2	2	2	2	2.916666667	2	2.833333333	3
1	1	2	1	2	4	3	3	4	4	4	4	4	3	2	4	2	3	4	5	4	2	2	3	3	4	2	2	2	3.416666667	2.9	3.833333333	3
1	2	2	1	2	3	2	4	2	4	3	3	2	3	2	4	3	2	4	4	3	2	3	3	2	2	3	3	4	2.916666667	2.9	3.166666667	2.666666667
1	2	2	1	2	2	4	3	1	3	2	4	4	2	2	4	1	3	3	2	2	2	2	3	2	4	4	3	3	2.583333333	2.7	2.5	2.666666667
1	2	2	1	1	3	4	3	1	3	3	4	3	4	2	3	3	4	4	4	4	5	2	3	4	4	4	3	3	3	3.6	2.833333333	3.166666667
1	2	2	2	2	4	4	4	4	4	4	4	4	4	4	4	4	4	4	2	2	2	2	2	2	2	2	2	2	4	2	4	4
1	1	2	1	2	4	3	4	3	4	4	4	4	4	3	4	4	3	4	4	4	3	3	4	3	4	4	3	4	3.75	3.6	3.833333333	3.666666667
1	1	2	1	2	2	4	4	5	4	3	2	4	5	3	3	1	1	5	5	5	3	5	5	3	4	4	2	4	3.083333333	4	3.333333333	2.833333333
1	2	2	1	2	2	4	4	4	4	4	4	4	4	3	4	3	3	2	4	3	2	2	4	3	3	3	3	3	3.583333333	3	3.666666667	3.5
1	2	2	1	2	1	3	1	4	1	3	3	3	4	4	3	5	1	3	2	2	4	3	2	4	2	5	3	3	2.75	3	2.166666667	3.333333333
1	1	2	1	2	3	4	4	2	3	2	2	4	3	2	2	2	2	4	2	2	2	2	2	2	2	2	2	2	2.583333333	2	2.666666667	2.5
1	1	2	1	2	4	4	4	5	5	4	5	5	4	2	5	5	3	4	4	3	1	5	3	3	5	5	1	3	4.25	3.3	4.5	4
1	1	2	1	2	4	4	3	3	4	3	3	4	3	3	4	3	4	3	2	3	2	2	2	2	3	2	2	3	3.416666667	2.3	3.333333333	3.5
1	2	2	1	2	4	4	3	3	4	3	3	4	3	3	4	3	4	3	2	3	2	2	2	2	3	2	2	3	3.416666667	2.3	3.333333333	3.5
1	1	2	1	2	4	4	4	5	5	5	4	5	4	3	4	4	4	2	4	3	2	5	3	3	4	4	1	3	4.25	3.2	4.5	4
1	2	2	1	2	3	3	4	5	5	4	3	4	4	2	3	1	2	4	5	2	2	3	2	2	4	3	3	5	3.333333333	3.1	4	2.666666667
1	2	2	1	2	3	4	3	2	4	3	3	4	4	2	2	2	2	3	4	4	4	3	2	3	3	3	3	3	2.833333333	3.2	3	2.666666667
1	1	2	1	2	4	5	5	4	4	4	4	5	5	4	4	4	4	4	4	4	5	4	4	4	4	4	5	3	4.25	4.1	4.166666667	4.333333333
1	2	2	1	2	2	4	2	2	4	2	2	5	4	2	2	2	2	3	2	2	2	2	2	2	2	2	2	2	2.583333333	2	2.333333333	2.833333333
1	1	2	1	2	3	3	3	3	3	3	3	2	3	3	3	3	3	3	3	3	2	3	3	3	3	3	3	3	2.916666667	2.9	3	2.833333333
1	1	2	1	2	3	4	2	3	3	3	2	4	2	2	2	2	2	2	2	2	2	2	2	2	2	2	2	2	2.5	2	2.666666667	2.333333333
2	1	1	1	2	2	3	3	3	4	5	2	1	2	5	5	2	3	1	1	1	2	3	2	4	5	4	3	2	3.083333333	2.7	3.166666667	3
1	1	2	1	2	4	4	4	4	4	4	4	4	4	4	4	4	4	4	1	1	1	1	1	1	1	1	1	1	4	1	4	4
1	1	2	1	2	3	4	3	4	4	3	3	5	3	3	3	3	3	3	3	3	3	3	3	3	3	4	3	3	3.333333333	3.1	3.333333333	3.333333333
1	2	2	1	2	1	5	2	1	3	2	2	2	3	1	2	1	1	3	1	1	1	1	1	1	1	1	1	1	1.75	1	1.833333333	1.666666667
1	2	2	1	2	4	4	4	4	4	4	4	4	4	2	4	4	4	2	4	4	4	4	4	4	4	4	4	4	3.833333333	4	4	3.666666667
1	2	2	1	1	1	3	3	3	1	3	3	2	2	3	1	2	2	1	2	1	3	1	3	5	3	1	3	2	2.166666667	2.4	2.333333333	2
1	2	2	1	2	3	2	2	3	3	3	2	3	2	2	3	3	3	2	2	2	2	2	2	2	2	3	2	3	2.666666667	2.2	2.666666667	2.666666667
1	1	2	1	1	2	4	3	1	2	2	4	3	2	5	4	3	2	3	1	2	3	3	3	2	3	2	3	4	2.75	2.6	2.333333333	3.166666667
1	2	2	1	2	2	3	2	2	2	2	2	2	2	2	2	2	2	3	3	2	2	2	2	2	2	2	2	2	2	2.1	2	2
1	2	2	1	2	2	3	3	3	3	2	2	4	3	2	3	2	2	4	3	2	2	3	2	2	3	3	2	3	2.583333333	2.5	2.5	2.666666667
1	1	2	1	2	2	3	2	2	2	3	2	4	3	1	2	2	2	4	2	2	2	1	3	2	2	2	1	2	2.25	1.9	2.166666667	2.333333333
1	1	2	1	2	3	3	4	1	3	4	4	5	3	3	5	1	2	2	3	4	3	4	1	2	4	4	3	1	3.166666667	2.9	3.166666667	3.166666667
1	1	2	1	2	2	4	3	2	2	2	3	4	2	2	3	1	2	4	2	2	2	2	2	2	2	2	2	2	2.333333333	2	2.333333333	2.333333333
1	1	2	1	2	2	4	2	4	4	3	3	4	4	2	4	2	1	2	3	3	3	2	2	2	2	2	2	2	2.916666667	2.3	3	2.833333333
1	1	2	1	2	2	2	3	2	3	3	2	2	3	2	2	3	2	3	2	2	2	2	2	2	2	2	2	2	2.416666667	2	2.5	2.333333333
1	1	2	1	2	2	3	3	2	3	3	3	3	3	3	4	3	3	4	3	2	2	2	2	2	2	2	2	2	2.916666667	2.1	2.666666667	3.166666667
1	1	2	1	2	4	4	3	2	3	3	3	4	2	3	4	3	3	4	2	2	2	2	2	2	2	2	2	2	3.083333333	2	3	3.166666667
1	1	2	1	2	2	2	2	2	2	2	2	2	2	2	2	2	2	4	2	2	2	2	2	2	2	2	2	2	2	2	2	2
1	1	2	1	1	3	3	2	2	3	2	2	3	3	2	1	2	1	3	3	1	1	1	2	1	1	3	4	4	2.166666667	2.1	2.333333333	2
1	1	3	1	1	4	4	2	3	4	4	4	5	3	2	3	2	2	4	4	4	3	3	3	2	4	3	3	3	3.166666667	3.2	3.5	2.833333333
1	2	3	1	2	2	2	3	2	1	3	3	2	2	3	1	3	1	2	2	2	2	2	2	1	1	1	1	1	2.166666667	1.5	2.333333333	2
1	2	3	1	2	3	5	5	5	5	4	4	4	4	4	4	4	3	3	2	4	2	2	2	2	3	2	2	2	4.083333333	2.3	4.333333333	3.833333333
1	2	3	1	2	3	2	4	3	4	4	4	2	3	4	2	4	2	3	4	4	4	5	3	3	4	4	5	5	3.25	4.1	3.666666667	2.833333333
1	2	3	1	2	3	4	4	4	3	4	4	4	4	4	4	4	4	4	2	2	2	2	2	2	2	2	2	2	3.833333333	2	3.666666667	4
1	1	3	1	2	1	4	4	3	2	1	5	4	2	4	4	4	2	4	3	3	2	1	1	2	3	2	1	1	3	1.9	2.666666667	3.333333333
1	2	3	1	1	1	3	2	4	4	4	2	2	2	3	1	1	3	1	2	4	4	3	4	3	4	4	3	2	2.416666667	3.3	2.833333333	2
1	1	3	2	2	3	3	3	3	3	3	3	3	3	3	3	3	3	3	3	3	3	3	3	3	3	3	3	3	3	3	3	3
1	1	3	2	2	4	4	4	4	4	4	4	4	4	4	4	4	4	4	4	4	4	4	4	4	4	4	4	4	4	4	4	4
1	1	3	2	2	2	4	4	3	4	2	4	2	2	3	3	3	2	2	4	4	4	3	4	4	4	3	4	4	2.833333333	3.8	3.166666667	2.5
1	1	3	2	2	1	4	3	1	2	1	1	1	1	1	1	2	1	1	2	2	2	1	1	1	1	1	3	4	1.333333333	1.8	1.5	1.166666667
1	1	3	2	2	1	4	3	1	2	1	1	1	1	1	1	2	1	1	2	2	2	1	1	1	1	1	3	4	1.333333333	1.8	1.5	1.166666667
1	1	4	2	2	2	4	4	2	3	2	3	2	2	3	2	2	3	2	1	2	3	4	5	4	3	2	1	2	2.5	2.7	2.666666667	2.333333333
2	1	4	1	2	4	5	3	5	2	2	4	5	4	3	2	3	4	4	5	4	3	2	3	2	2	2	4	3	3.416666667	3	3.333333333	3.5
2	2	4	2	2	1	4	4	3	2	4	4	2	3	4	4	4	2	4	3	2	3	2	2	2	2	2	2	2	3.083333333	2.2	3	3.166666667
2	2	4	1	2	2	3	4	1	3	2	3	3	2	3	1	2	2	3	2	3	2	2	2	1	2	2	2	2	2.333333333	2	2.5	2.166666667
1	1	3	1	2	2	3	3	4	4	4	4	3	2	3	1	4	1	3	4	4	4	2	1	2	2	2	2	2	2.916666667	2.5	3.5	2.333333333
2	1	3	1	2	1	3	2	2	3	2	2	2	3	2	3	2	2	2	2	3	3	3	3	3	3	3	3	3	2.166666667	2.9	2	2.333333333
2	1	3	1	1	2	4	4	3	3	4	2	2	3	3	2	4	3	2	2	2	2	2	2	2	2	2	2	2	2.916666667	2	3	2.833333333
1	1	3	2	2	2	2	2	2	2	2	2	2	2	2	2	2	2	2	1	2	3	4	5	4	3	2	2	3	2	2.9	2	2
1	1	3	2	2	2	2	2	2	2	2	2	2	2	2	2	2	2	2	2	2	2	2	2	2	2	2	2	2	2	2	2	2
2	2	3	2	2	5	5	4	4	4	4	4	5	4	5	5	4	4	4	2	4	4	4	4	4	4	3	4	3	4.333333333	3.6	4.166666667	4.5
1	2	3	2	2	1	4	4	4	2	4	2	4	4	4	2	4	4	2	1	1	1	1	1	1	2	2	2	2	3.25	1.4	2.833333333	3.666666667
1	2	3	1	2	3	4	3	4	3	3	3	4	3	4	2	3	2	4	3	4	2	2	3	2	3	2	2	2	3.083333333	2.5	3.166666667	3
1	1	3	2	2	1	1	3	2	3	3	4	2	2	2	2	2	2	2	2	2	2	2	2	2	3	2	2	2	2.333333333	2.1	2.666666667	2
1	2	3	1	2	4	4	4	2	2	4	2	2	2	3	3	2	2	2	2	2	2	2	2	2	4	4	4	2	2.666666667	2.6	3	2.333333333
2	1	3	1	2	4	4	4	4	4	4	4	3	3	4	2	4	2	2	2	2	2	2	2	2	2	2	2	2	3.5	2	4	3
2	1	3	1	2	3	4	4	4	4	4	4	3	4	4	2	4	2	2	2	2	2	2	2	2	2	2	2	2	3.5	2	3.833333333	3.166666667
1	2	3	1	2	4	5	5	4	4	4	5	5	4	3	3	4	3	2	4	4	2	3	3	2	3	2	1	1	4	2.5	4.333333333	3.666666667
1	1	1	2	1	1	1	1	2	3	2	3	2	3	3	2	1	4	4	1	1	2	3	2	2	2	2	1	4	2.25	2	2	2.5
1	2	3	2	2	4	4	5	2	1	3	2	2	2	3	2	2	2	2	3	3	2	1	1	1	1	1	1	1	2.5	1.5	2.833333333	2.166666667
2	2	3	2	2	3	4	4	2	3	3	3	3	2	2	3	3	2	3	3	2	2	2	2	2	3	2	2	2	2.75	2.2	3	2.5
2	2	3	2	2	4	5	4	2	2	4	2	2	2	4	2	4	2	2	2	2	2	2	2	2	2	2	2	2	2.833333333	2	3	2.666666667
1	1	3	1	2	2	3	2	2	3	2	3	2	3	3	2	2	3	2	3	3	3	3	3	3	3	3	3	3	2.416666667	3	2.333333333	2.5
1	2	1	1	2	4	4	4	4	4	4	4	4	4	4	1	4	1	3	4	4	4	4	4	4	4	4	4	4	3.5	4	4	3
1	2	3	1	2	3	5	4	3	2	2	2	3	4	2	2	2	2	2	4	4	4	4	4	4	4	4	4	4	2.583333333	4	2.666666667	2.5
1	2	1	1	2	3	4	4	4	2	3	4	3	3	3	3	3	2	2	4	5	5	5	4	2	4	4	4	4	3.083333333	4.1	3.333333333	2.833333333
1	1	2	1	2	3	4	3	2	2	3	4	3	2	3	2	3	2	1	2	2	1	2	1	1	1	1	1	2	2.666666667	1.4	2.833333333	2.5
1	2	2	1	2	3	4	4	1	2	3	1	2	2	2	1	1	1	2	2	2	2	2	2	2	2	2	2	2	1.916666667	2	2.333333333	1.5
2	1	3	1	1	4	4	4	4	4	4	4	4	4	4	4	4	4	4	4	4	4	4	4	4	4	4	4	4	4	4	4	4
2	1	3	2	2	3	3	4	4	3	4	4	3	1	4	4	1	1	4	1	1	1	1	1	1	1	1	1	1	3	1	3.666666667	2.333333333
2	1	3	2	2	3	3	4	4	3	4	4	3	1	4	4	1	1	4	1	1	1	1	1	1	1	1	1	1	3	1	3.666666667	2.333333333
2	1	3	1	2	4	4	3	3	1	4	1	3	2	3	1	3	1	1	1	2	2	1	2	1	2	4	2	4	2.416666667	2.1	2.666666667	2.166666667
1	2	2	1	2	4	4	3	3	3	2	4	4	2	2	2	2	1	2	2	2	2	2	2	2	2	2	2	2	2.666666667	2	3.166666667	2.166666667
1	2	3	1	1	3	4	4	3	3	3	3	4	3	4	2	3	3	2	3	3	3	3	3	2	4	3	4	2	3.166666667	3	3.166666667	3.166666667
1	2	1	2	1	4	4	3	2	2	3	3	3	2	2	2	2	2	2	5	3	3	3	3	2	3	3	2	2	2.5	2.9	2.833333333	2.166666667
2	1	4	2	2	3	4	4	3	3	4	4	3	2	3	2	4	1	1	3	3	2	2	2	2	1	1	2	1	3	1.9	3.5	2.5
1	2	2	2	2	1	5	4	3	4	3	2	3	4	3	2	2	2	2	1	1	2	1	1	1	2	1	1	1	2.75	1.2	2.833333333	2.666666667
1	1	3	1	2	2	3	2	2	2	1	2	2	2	2	2	2	2	2	2	3	2	3	3	3	4	3	2	3	1.916666667	2.8	1.833333333	2
1	1	1	1	1	4	4	4	4	4	4	4	4	4	4	4	4	4	4	4	4	4	4	4	4	4	4	4	4	4	4	4	4
3	2	4	1	2	4	3	4	3	4	4	3	3	2	4	4	3	2	2	3	4	2	4	4	2	2	3	3	3	3.333333333	3	3.666666667	3
1	2	3	1	1	3	4	4	4	4	4	4	3	4	4	4	4	4	4	5	4	3	5	5	4	5	5	5	4	3.833333333	4.5	3.833333333	3.833333333
1	2	2	1	2	3	4	2	4	2	5	2	2	2	3	2	3	1	4	4	3	2	2	3	2	2	1	1	1	2.583333333	2.1	3	2.166666667
1	2	1	1	2	4	5	5	4	5	5	5	5	4	4	4	5	3	4	1	1	1	1	1	1	1	1	1	1	4.416666667	1	4.666666667	4.166666667
2	2	4	1	2	4	5	4	4	3	3	3	4	3	1	2	3	1	3	2	2	2	2	2	2	4	4	4	4	2.916666667	2.8	3.5	2.333333333
2	2	4	1	2	3	3	3	4	2	2	3	2	3	3	3	3	3	3	4	4	4	5	4	4	3	4	4	5	2.833333333	4.1	2.833333333	2.833333333
1	2	2	1	2	4	5	4	4	4	4	3	5	4	4	3	4	4	4	3	3	2	3	2	2	3	2	4	3	3.916666667	2.7	3.833333333	4
1	2	3	1	2	3	3	3	3	2	3	3	3	2	3	3	3	3	3	4	3	3	3	3	4	3	3	3	3	2.833333333	3.2	2.833333333	2.833333333
2	1	3	1	2	3	2	3	2	2	3	3	2	4	2	2	1	3	2	2	3	3	4	4	3	4	3	4	2	2.5	3.2	2.666666667	2.333333333
1	2	1	1	2	3	5	3	5	5	4	3	4	3	3	3	2	2	2	2	2	2	1	2	2	2	2	2	2	3.333333333	1.9	3.833333333	2.833333333
1	1	3	2	2	3	5	4	3	4	4	4	3	4	4	2	4	3	4	2	2	2	2	2	2	2	2	2	2	3.5	2	3.666666667	3.333333333
1	2	2	1	2	4	4	4	2	4	4	4	2	4	4	4	4	4	1	1	2	1	1	1	1	1	2	1	1	3.666666667	1.2	3.666666667	3.666666667
1	2	3	1	2	3	4	4	4	4	2	4	3	3	2	2	3	3	3	3	4	3	4	4	2	5	5	2	3	3.083333333	3.5	3.5	2.666666667
1	1	3	2	2	1	4	4	2	3	4	1	3	2	3	1	2	1	3	1	3	2	1	1	1	1	1	1	1	2.25	1.3	2.5	2
1	2	2	1	2	3	4	4	3	2	3	3	3	3	3	2	2	2	3	4	3	4	3	3	2	3	4	3	2	2.75	3.1	3	2.5
1	1	1	1	2	3	4	2	2	3	4	4	3	4	3	2	2	3	2	3	2	3	4	1	3	2	3	1	3	2.916666667	2.5	3	2.833333333
1	2	1	1	1	2	5	4	3	3	4	4	4	3	3	3	3	3	3	4	4	5	4	4	4	4	4	4	4	3.25	4.1	3.333333333	3.166666667
1	2	2	2	2	2	4	4	4	3	4	4	4	3	3	2	3	3	4	3	4	2	3	3	2	3	4	3	3	3.25	3	3.5	3
1	2	3	1	2	3	4	4	4	4	4	4	4	4	4	2	4	3	3	2	3	2	2	2	2	3	2	2	2	3.666666667	2.2	3.833333333	3.5
1	2	3	1	2	1	3	3	2	1	4	4	2	1	2	1	1	1	2	2	1	1	2	3	2	4	3	2	2	1.916666667	2.2	2.5	1.333333333
1	2	3	2	2	1	4	5	4	3	4	4	2	2	2	3	2	2	2	3	3	2	4	2	2	4	4	4	4	2.833333333	3.2	3.5	2.166666667
1	2	2	1	2	1	4	3	3	2	3	3	2	4	3	2	2	4	3	3	2	2	3	4	1	1	2	3	1	2.666666667	2.2	2.5	2.833333333
1	1	2	2	2	2	2	2	2	2	2	2	2	2	2	2	2	2	2	3	3	3	4	2	2	2	1	2	4	2	2.6	2	2
1	1	2	1	2	4	4	4	4	4	3	2	3	3	3	3	2	2	2	2	2	2	2	2	2	2	2	2	2	3.083333333	2	3.5	2.666666667
1	2	1	1	2	1	4	3	4	4	4	2	3	3	4	3	3	3	2	2	1	1	2	2	1	3	3	2	2	3.083333333	1.9	3	3.166666667
1	2	2	1	2	3	4	4	2	2	3	2	3	3	3	2	4	3	3	4	5	4	3	4	3	3	3	2	4	2.833333333	3.5	2.666666667	3
1	2	1	1	2	2	4	4	4	2	4	2	4	4	4	2	4	4	4	2	2	2	2	2	2	2	2	2	2	3.333333333	2	3	3.666666667
2	1	4	1	1	2	4	3	4	4	4	4	3	4	4	3	4	3	4	3	4	3	4	4	4	4	3	3	4	3.5	3.6	3.5	3.5
1	2	1	1	2	2	4	2	3	2	3	2	3	3	2	2	2	2	2	2	2	2	2	2	2	3	2	2	2	2.333333333	2.1	2.333333333	2.333333333
1	2	1	2	2	4	4	3	4	2	4	2	2	2	2	2	2	1	2	1	1	1	1	1	1	3	2	2	2	2.5	1.5	3.166666667	1.833333333
1	2	4	1	2	2	5	4	5	4	5	4	3	2	3	2	4	3	3	4	3	2	2	2	2	2	2	2	3	3.416666667	2.4	4	2.833333333
1	2	1	1	2	4	5	3	2	3	2	5	5	3	4	3	4	3	1	5	3	4	2	1	2	4	5	5	5	3.416666667	3.6	3.166666667	3.666666667
1	2	3	1	2	1	3	4	3	3	4	4	2	3	4	4	4	2	2	4	4	3	3	3	3	4	3	3	3	3.166666667	3.3	3.166666667	3.166666667
2	1	4	1	2	1	3	5	2	3	4	4	2	4	3	2	3	2	1	1	2	4	3	3	5	2	1	2	4	2.916666667	2.7	3.166666667	2.666666667
1	2	3	1	2	1	3	4	3	3	4	4	2	3	4	4	4	2	2	4	4	3	3	3	3	4	3	3	3	3.166666667	3.3	3.166666667	3.166666667
1	2	2	1	2	2	5	4	3	3	2	4	3	3	3	2	2	2	2	2	2	1	1	1	1	2	1	2	1	2.75	1.4	3	2.5
1	2	4	1	2	2	4	4	4	4	4	4	3	3	3	3	3	4	4	2	2	2	2	2	2	2	2	2	2	3.416666667	2	3.666666667	3.166666667
1	1	1	1	2	5	5	4	2	3	4	2	3	2	2	2	2	2	2	3	3	2	2	2	2	2	2	2	2	2.75	2.2	3.333333333	2.166666667
1	1	3	2	2	2	4	3	2	2	4	2	3	1	3	2	2	1	3	2	4	2	2	3	2	2	2	2	2	2.25	2.3	2.5	2
1	1	2	2	2	3	4	4	3	2	2	3	3	3	2	2	2	2	2	4	4	4	4	4	4	4	4	4	4	2.583333333	4	2.833333333	2.333333333
1	1	2	1	2	2	2	3	3	2	3	2	3	2	2	3	3	2	3	4	2	3	2	3	2	3	2	3	2	2.5	2.6	2.5	2.5
1	2	1	2	2	3	5	5	3	3	4	4	3	3	3	3	3	3	4	4	3	1	1	1	2	1	3	3	3	3.333333333	2.2	3.666666667	3
1	2	1	1	1	2	2	3	2	1	1	1	2	2	1	1	1	2	3	3	4	2	2	2	2	3	3	2	2	1.583333333	2.5	1.666666667	1.5
1	1	2	2	2	1	4	4	3	3	4	2	1	1	2	1	1	1	1	4	2	2	2	3	2	2	3	1	3	2	2.4	2.833333333	1.166666667
1	2	3	1	1	4	5	4	4	3	4	4	4	4	4	3	4	4	3	4	4	3	4	4	3	4	4	4	4	3.833333333	3.8	3.833333333	3.833333333
1	2	2	1	2	2	5	4	4	3	4	4	3	3	4	3	3	3	4	4	4	4	4	4	3	4	4	4	4	3.333333333	3.9	3.5	3.166666667
1	2	1	2	2	2	4	4	2	3	4	4	3	2	3	3	2	2	2	4	4	1	1	4	1	4	3	1	4	2.833333333	2.7	3.166666667	2.5
1	2	2	1	2	2	4	4	3	3	4	4	2	2	2	2	2	2	3	3	4	4	2	4	4	4	3	2	2	2.666666667	3.2	3.333333333	2
1	2	2	1	1	2	2	3	2	3	2	3	3	2	3	2	2	2	3	3	2	4	3	3	3	3	3	3	2	2.416666667	2.9	2.5	2.333333333
1	2	2	2	2	4	4	4	4	4	4	4	4	4	3	4	4	3	3	3	3	3	4	3	3	4	3	2	4	3.833333333	3.2	4	3.666666667
1	2	3	2	2	1	4	3	3	2	3	2	2	3	2	2	2	3	3	2	2	2	2	2	2	2	2	2	2	2.333333333	2	2.333333333	2.333333333
1	2	4	1	2	1	3	5	1	1	3	3	3	3	3	1	3	3	3	1	2	1	1	1	1	1	1	1	1	2.5	1.1	2.333333333	2.666666667
2	2	4	1	2	3	4	5	5	2	4	3	3	3	4	3	3	2	3	3	3	3	3	3	3	3	3	3	3	3.333333333	3	3.666666667	3
2	2	3	1	2	3	4	5	4	4	4	4	3	4	4	4	4	4	4	4	4	4	3	4	4	4	4	3	3	3.916666667	3.7	4	3.833333333
1	1	2	1	2	2	4	4	4	3	3	4	2	4	4	2	4	2	3	4	2	2	2	2	2	2	2	2	3	3.166666667	2.3	3.333333333	3
2	2	3	1	2	2	4	4	3	3	3	4	3	3	3	2	3	2	2	4	4	3	2	3	3	3	2	3	2	2.916666667	2.9	3.166666667	2.666666667
1	2	1	1	2	2	2	2	2	2	2	2	2	2	2	2	2	2	2	2	2	2	2	2	2	2	2	2	2	2	2	2	2
1	2	3	2	2	2	4	5	2	4	3	4	3	3	3	3	3	2	3	3	4	2	1	3	1	3	3	2	2	3.083333333	2.4	3.333333333	2.833333333
1	2	3	2	2	2	4	5	2	4	3	4	3	3	3	3	3	2	3	3	4	2	1	3	1	3	3	2	2	3.083333333	2.4	3.333333333	2.833333333
1	2	3	2	2	2	4	4	3	2	4	4	3	3	3	3	3	2	4	4	4	2	2	2	2	4	2	2	2	3	2.6	3.166666667	2.833333333
1	2	3	2	2	2	4	4	4	4	4	2	4	4	4	2	4	4	2	2	2	2	2	2	2	2	2	2	1	3.5	1.9	3.333333333	3.666666667
1	2	2	1	1	1	4	4	2	2	3	2	3	3	3	3	3	2	2	4	4	2	4	3	2	3	4	2	2	2.583333333	3	2.333333333	2.833333333
1	2	1	1	1	1	4	4	2	2	2	2	2	2	2	2	2	2	2	4	4	3	3	3	3	4	4	3	3	2.083333333	3.4	2.166666667	2
1	2	2	1	1	2	4	4	2	2	3	2	2	3	3	3	3	3	2	4	4	2	3	3	4	4	4	2	3	2.666666667	3.3	2.5	2.833333333
1	2	3	1	2	2	3	2	2	2	2	2	2	2	2	2	2	2	2	4	4	2	2	2	2	4	2	3	3	2	2.8	2	2
1	2	2	1	2	1	2	2	2	1	2	1	1	1	2	1	1	2	1	3	4	4	3	3	4	3	3	2	2	1.416666667	3.1	1.5	1.333333333
1	2	3	2	1	1	1	1	2	2	1	1	2	1	2	2	2	1	2	3	2	2	2	2	3	2	2	3	3	1.5	2.4	1.333333333	1.666666667
1	2	2	1	2	2	3	4	3	4	3	4	3	2	3	2	3	2	3	3	2	4	3	4	3	4	3	3	4	2.916666667	3.3	3.333333333	2.5
1	2	2	1	2	2	4	4	4	4	4	4	3	3	3	4	4	3	3	2	2	2	2	2	2	2	2	2	2	3.5	2	3.666666667	3.333333333
2	2	4	1	2	3	3	3	3	3	3	3	3	3	3	3	3	3	3	4	4	4	4	4	4	4	4	4	4	3	4	3	3
1	2	4	1	1	2	4	4	5	5	5	5	3	4	4	4	4	3	3	2	4	3	3	4	2	3	3	2	2	4	2.8	4.333333333	3.666666667
1	2	1	1	2	2	5	4	4	1	4	2	3	2	3	3	3	2	2	4	4	2	2	4	2	3	3	2	1	2.75	2.7	2.833333333	2.666666667
2	2	4	2	2	2	4	4	2	2	2	3	1	3	2	1	2	1	1	2	4	4	4	4	3	4	4	2	1	2.083333333	3.2	2.5	1.666666667
1	2	3	1	2	3	4	4	4	2	2	3	2	2	2	2	2	2	2	3	2	2	3	3	2	2	2	2	2	2.5	2.3	3	2
1	2	2	1	2	2	2	2	2	2	2	2	2	2	2	2	2	2	2	2	2	3	2	1	3	1	1	4	1	2	2	2	2
1	2	3	1	2	1	2	2	3	2	3	2	3	4	3	3	1	3	3	2	3	1	3	3	3	2	3	2	3	2.5	2.5	2.166666667	2.833333333
2	2	3	2	1	1	4	5	2	2	3	4	4	4	4	3	3	3	3	2	3	2	1	1	1	1	1	1	1	3.166666667	1.4	2.833333333	3.5
2	2	3	2	2	1	4	2	3	4	3	4	3	3	3	2	3	3	1	2	3	3	2	2	2	2	2	2	2	2.833333333	2.2	2.833333333	2.833333333
1	1	2	1	2	2	4	4	4	4	4	4	3	3	4	4	3	3	3	2	2	2	2	2	2	2	2	2	2	3.5	2	3.666666667	3.333333333
1	2	2	1	2	2	3	4	3	2	4	2	2	4	3	3	3	2	2	3	3	3	3	2	1	3	3	1	1	2.833333333	2.3	2.833333333	2.833333333
1	2	3	1	2	2	3	4	4	3	4	4	3	3	3	3	4	3	2	2	3	2	2	2	2	3	3	2	2	3.333333333	2.3	3.5	3.166666667
1	2	3	1	2	3	5	2	3	4	2	4	4	2	3	3	3	4	4	2	2	2	2	2	2	2	2	2	2	3.083333333	2	3	3.166666667
1	2	2	1	1	3	4	2	4	3	4	3	3	2	3	2	3	2	3	4	3	2	3	2	2	2	2	1	2	2.833333333	2.3	3.166666667	2.5
1	2	3	1	2	3	3	3	3	3	3	3	3	3	3	3	3	3	3	3	3	3	3	3	3	3	3	3	3	3	3	3	3
2	2	4	1	2	2	4	3	4	4	4	4	3	3	4	4	4	4	4	4	4	2	3	2	2	4	3	3	4	3.583333333	3.1	3.5	3.666666667
1	1	3	1	2	1	3	2	3	1	3	2	2	1	2	1	1	1	2	2	3	1	2	1	1	2	2	1	1	1.666666667	1.6	2	1.333333333
1	2	1	1	2	2	4	4	2	2	4	2	2	2	2	2	2	2	2	4	2	2	2	2	2	2	2	2	2	2.333333333	2.2	2.666666667	2
1	2	3	1	2	3	4	4	4	3	4	3	4	4	4	3	4	3	4	3	2	2	1	2	2	2	2	2	1	3.583333333	1.9	3.5	3.666666667
1	1	1	2	2	3	3	3	3	3	3	3	3	3	3	3	3	3	3	3	3	3	3	3	3	3	3	3	3	3	3	3	3
1	1	1	1	2	2	5	3	3	2	5	5	1	2	5	5	5	5	5	5	4	3	3	3	3	3	2	3	3	3.583333333	3.2	3.333333333	3.833333333
1	2	1	1	2	2	4	3	3	3	3	3	3	3	4	2	4	4	3	2	3	2	4	2	2	2	4	2	3	3.083333333	2.6	2.833333333	3.333333333
1	2	1	1	1	3	3	3	3	2	3	4	3	3	4	1	4	4	4	3	2	4	2	3	3	3	3	3	3	3.083333333	2.9	3	3.166666667
1	2	1	2	2	2	5	4	2	2	3	3	2	2	2	2	2	3	3	2	2	1	2	2	1	2	1	2	2	2.416666667	1.7	2.666666667	2.166666667
1	2	1	2	2	3	3	3	3	3	3	3	3	3	3	3	3	3	3	3	3	3	3	3	3	3	3	3	3	3	3	3	3
1	2	1	1	2	2	4	4	2	2	3	3	4	3	3	3	3	3	4	2	2	1	1	1	1	2	1	2	2	2.916666667	1.5	2.666666667	3.166666667
2	2	4	1	2	4	4	3	2	2	3	4	3	2	3	2	2	2	1	3	2	1	1	3	2	4	2	2	3	2.666666667	2.3	3	2.333333333
1	2	2	1	2	2	5	5	3	3	3	2	3	4	3	2	4	2	1	4	2	2	2	2	2	2	4	2	2	3	2.4	3	3
1	2	1	1	2	3	4	4	2	3	2	2	2	2	3	3	2	2	3	4	4	3	1	1	1	4	2	3	3	2.5	2.6	2.666666667	2.333333333
1	1	3	1	2	2	5	4	3	3	4	4	3	3	4	3	3	2	2	2	2	2	2	2	1	2	2	1	3	3.166666667	1.9	3.333333333	3
1	2	1	1	2	2	5	4	2	2	4	4	4	5	4	3	4	4	2	5	5	4	4	2	2	5	5	4	5	3.5	4.1	3	4
1	2	1	1	2	2	3	4	3	1	3	2	1	2	2	2	2	1	2	3	3	3	2	3	3	2	3	2	2	2.083333333	2.6	2.5	1.666666667
2	2	4	1	2	3	3	3	2	2	3	3	4	2	3	3	3	2	2	2	2	2	2	2	2	2	2	2	2	2.75	2	2.666666667	2.833333333
1	2	1	1	2	3	1	1	3	3	2	3	2	3	3	3	3	2	2	4	4	4	4	4	4	4	4	4	4	2.583333333	4	2.5	2.666666667
2	2	4	1	1	2	2	1	4	4	2	1	2	3	3	3	3	1	2	4	4	4	4	4	3	4	4	3	4	2.416666667	3.8	2.333333333	2.5
1	2	2	1	2	2	4	4	2	4	2	4	2	2	2	2	2	2	2	4	4	3	3	3	2	4	4	2	2	2.5	3.1	3	2
1	2	3	1	2	4	4	4	2	2	2	2	4	4	3	2	3	2	3	4	4	2	2	2	2	2	2	2	2	2.833333333	2.4	2.666666667	3
1	1	2	1	2	2	4	4	2	2	2	2	2	2	3	2	2	2	2	4	4	2	3	3	3	4	2	2	2	2.25	2.9	2.333333333	2.166666667
1	2	2	1	1	3	2	1	2	4	4	4	2	1	3	3	3	2	2	4	3	3	4	3	4	4	4	2	5	2.666666667	3.6	3	2.333333333
1	2	2	1	1	3	3	4	3	4	4	3	3	4	4	2	4	3	4	4	4	4	4	4	4	4	4	4	4	3.416666667	4	3.5	3.333333333
1	1	3	1	2	1	3	4	3	2	2	2	2	2	2	2	2	2	2	2	3	3	2	2	2	2	2	2	2	2.166666667	2.2	2.333333333	2
1	2	2	1	2	2	4	4	4	3	4	4	2	3	4	3	4	2	2	4	4	2	3	3	2	4	2	2	4	3.25	3	3.5	3
1	2	2	1	2	1	4	4	4	4	4	4	4	4	4	4	4	3	4	2	2	2	2	2	2	2	2	2	2	3.666666667	2	3.5	3.833333333
1	1	2	1	2	3	2	2	2	2	3	3	2	2	3	3	3	3	3	2	2	2	3	2	2	2	2	2	2	2.583333333	2.1	2.5	2.666666667
1	2	2	1	2	1	5	4	4	5	5	5	2	2	4	4	4	2	4	2	2	2	2	2	2	2	2	2	2	3.5	2	4	3
1	1	3	1	2	1	2	2	2	2	2	2	1	2	2	2	2	2	2	3	3	3	3	2	3	2	3	3	3	1.833333333	2.8	1.833333333	1.833333333
1	2	2	1	2	1	4	4	3	4	4	5	2	3	4	4	4	4	4	2	2	2	2	2	2	2	2	2	1	3.5	1.9	3.5	3.5
1	2	2	1	2	1	4	4	4	4	4	4	4	4	4	4	4	3	4	2	2	2	2	2	2	2	2	2	2	3.666666667	2	3.5	3.833333333
1	2	2	1	2	4	4	4	3	2	4	4	2	3	4	2	3	3	2	2	3	2	2	2	2	2	1	1	1	3.166666667	1.8	3.5	2.833333333
1	2	2	1	2	2	4	3	2	2	4	3	4	3	3	2	4	3	4	4	4	2	2	3	2	3	1	1	4	2.916666667	2.6	2.666666667	3.166666667
1	2	2	1	2	2	4	4	5	5	5	4	4	3	4	3	4	3	4	3	3	2	3	2	2	4	4	3	3	3.833333333	2.9	4.166666667	3.5
1	2	2	1	2	2	4	4	4	3	4	1	2	3	4	1	4	1	4	2	2	2	2	2	2	3	3	2	2	2.75	2.2	3	2.5
1	2	2	1	2	4	4	4	4	2	4	4	3	3	3	4	3	3	3	4	4	2	2	2	2	2	2	2	2	3.416666667	2.4	3.666666667	3.166666667
1	2	2	1	2	2	4	4	2	2	4	2	3	2	3	3	3	2	2	4	2	2	2	2	2	2	3	2	1	2.666666667	2.2	2.666666667	2.666666667
1	2	2	1	1	2	4	5	5	4	4	3	4	3	3	3	3	4	4	4	5	5	3	4	4	4	4	4	3	3.583333333	4	3.833333333	3.333333333
1	2	2	2	2	2	4	3	3	2	2	4	2	2	2	2	2	2	2	3	4	1	2	2	2	4	4	1	1	2.333333333	2.4	2.666666667	2
1	2	2	2	2	2	4	4	3	4	4	4	3	3	3	3	3	3	2	5	5	5	1	2	2	2	1	2	1	3.25	2.6	3.5	3
1	2	2	1	2	2	4	4	3	4	4	4	2	3	2	1	2	4	2	5	5	3	2	4	4	4	4	3	3	2.916666667	3.7	3.5	2.333333333
1	2	2	1	2	3	3	3	3	3	3	4	3	3	3	3	2	3	4	3	4	2	4	5	4	3	5	2	5	3	3.7	3.166666667	2.833333333
1	1	2	2	1	2	3	4	4	1	3	3	2	2	2	2	2	2	1	4	4	3	1	4	2	3	2	3	5	2.416666667	3.1	2.833333333	2
1	1	2	1	2	2	4	3	4	4	2	2	2	2	2	2	2	2	2	3	3	3	3	3	3	3	3	3	3	2.416666667	3	2.833333333	2
1	1	3	1	2	2	2	2	2	2	2	2	2	2	2	2	2	2	2	2	2	2	2	2	2	2	2	2	2	2	2	2	2
1	2	2	2	2	2	2	2	2	2	2	2	2	2	2	2	3	2	2	3	2	2	3	2	2	2	3	2	2	2.083333333	2.3	2	2.166666667
2	2	3	2	1	1	1	3	2	2	1	2	1	2	1	2	1	2	1	4	2	4	2	2	3	3	2	3	3	1.666666667	2.8	1.833333333	1.5
1	1	1	2	2	2	2	2	2	3	2	2	2	2	2	3	3	2	3	1	2	2	2	3	2	2	3	2	2	2.25	2.1	2.166666667	2.333333333
1	1	2	2	2	2	3	2	2	3	2	3	2	3	3	2	2	2	3	4	3	2	3	3	2	3	3	3	4	2.333333333	3	2.333333333	2.333333333
1	2	1	1	2	2	2	4	2	2	5	4	2	3	4	4	4	2	2	2	2	2	2	2	2	2	2	2	2	3.166666667	2	3.166666667	3.166666667
3	1	4	1	2	2	2	2	2	2	3	3	2	3	2	2	2	2	3	2	3	3	3	2	3	2	2	3	3	2.25	2.6	2.333333333	2.166666667
2	1	3	2	2	2	3	2	2	2	2	2	2	3	3	2	2	3	2	3	3	3	4	3	4	3	4	3	3	2.25	3.3	2	2.5
3	2	4	1	1	3	3	2	2	3	2	2	2	3	3	2	3	3	2	2	3	2	3	2	3	2	3	2	3	2.5	2.5	2.333333333	2.666666667
1	2	1	1	2	2	4	5	3	2	4	2	3	2	3	3	3	3	3	4	4	4	2	2	2	2	2	2	2	2.916666667	2.6	3	2.833333333
1	1	2	1	1	2	2	3	3	2	1	3	3	2	3	1	2	1	3	3	2	4	2	4	2	3	3	2	4	2.166666667	2.9	2.333333333	2
1	1	2	1	1	3	4	1	2	2	4	3	2	4	2	4	4	2	4	2	3	2	4	3	3	2	5	2	2	2.75	2.8	2.5	3
2	2	4	1	2	2	3	4	4	3	4	4	4	4	3	4	3	4	3	3	4	5	4	4	4	3	4	4	3	3.583333333	3.8	3.5	3.666666667
1	1	4	2	2	1	2	1	2	3	2	3	2	2	3	2	2	3	2	3	2	3	2	3	2	2	3	2	3	2.166666667	2.5	2	2.333333333
2	1	4	2	2	4	3	2	2	2	3	2	2	3	2	3	3	2	2	2	2	3	2	3	2	3	2	3	2	2.5	2.4	2.5	2.5
1	2	1	2	2	2	4	3	4	2	2	3	2	3	4	2	2	2	2	3	3	3	2	2	3	2	2	3	2	2.583333333	2.5	2.666666667	2.5
1	1	2	2	2	1	2	2	2	3	2	3	2	3	3	2	2	3	3	4	3	3	4	4	3	3	4	4	3	2.333333333	3.5	2.166666667	2.5
3	2	4	1	2	3	2	2	3	2	3	3	3	3	3	3	3	3	2	4	3	3	4	3	3	4	3	3	4	2.833333333	3.4	2.666666667	3
2	1	2	1	1	1	2	3	2	3	4	3	3	3	2	3	2	3	3	4	3	3	2	3	2	3	3	2	2	2.666666667	2.7	2.666666667	2.666666667
1	2	2	1	1	3	3	2	4	3	3	3	3	3	4	3	3	3	3	4	3	3	4	3	4	3	4	3	4	3.083333333	3.5	3	3.166666667
3	2	4	1	2	2	2	3	2	3	2	3	2	3	3	2	2	2	2	4	3	2	3	3	2	3	3	2	3	2.416666667	2.8	2.5	2.333333333
1	1	1	2	2	2	2	3	3	2	3	2	3	2	2	3	3	3	2	4	4	3	2	3	2	3	3	3	2	2.583333333	2.9	2.5	2.666666667
1	1	3	1	2	5	5	5	4	4	4	3	5	5	4	3	4	3	4	2	3	4	5	4	3	2	3	4	3	4.083333333	3.3	4.166666667	4
1	1	3	1	2	4	2	1	3	3	3	3	3	3	2	2	3	2	3	1	2	3	4	5	4	3	4	3	4	2.666666667	3.3	2.833333333	2.5
1	1	2	1	2	2	3	2	3	2	3	3	2	2	2	2	2	2	3	4	3	3	3	2	3	2	3	3	2	2.25	2.8	2.5	2
1	1	2	1	1	3	3	2	4	3	4	4	3	3	3	3	3	3	4	4	3	4	3	4	3	4	3	4	3	3.166666667	3.5	3.333333333	3
1	2	3	1	2	2	4	3	3	2	3	4	3	3	4	3	2	3	4	2	3	4	3	3	4	3	4	3	4	2.916666667	3.3	2.833333333	3
1	1	1	1	2	3	2	3	3	2	3	3	3	2	2	3	3	2	2	4	3	3	3	4	3	4	3	4	3	2.666666667	3.4	2.833333333	2.5
2	1	2	1	2	2	4	3	3	4	3	3	3	2	3	2	4	3	2	3	2	3	2	4	4	3	4	3	3	2.916666667	3.1	3	2.833333333
3	2	4	2	2	2	3	1	2	3	2	2	2	2	3	2	3	2	3	4	4	3	2	3	3	3	4	3	2	2.166666667	3.1	2	2.333333333
1	1	2	1	1	2	4	4	4	3	4	4	3	3	4	4	3	4	3	4	3	4	3	4	3	4	4	3	4	3.5	3.6	3.5	3.5
1	2	2	2	2	4	3	4	3	4	4	4	4	4	3	4	3	4	3	4	4	3	4	3	4	3	4	3	4	3.75	3.6	3.833333333	3.666666667
2	1	3	1	2	1	2	3	3	2	2	2	2	2	2	3	2	3	2	4	4	3	4	3	3	4	3	4	3	2.25	3.5	2.166666667	2.333333333
2	1	3	2	2	3	3	3	2	3	2	3	2	3	3	2	2	3	2	3	2	3	2	3	2	3	3	3	3	2.583333333	2.7	2.666666667	2.5
1	1	1	1	1	3	3	3	5	4	3	4	4	4	4	3	4	3	4	2	3	3	4	3	4	3	4	4	3	3.666666667	3.3	3.666666667	3.666666667
1	1	3	2	2	4	4	4	4	4	4	4	4	4	3	4	4	4	3	3	4	3	4	4	4	3	4	4	4	3.916666667	3.7	4	3.833333333
2	1	3	1	2	4	4	3	3	4	4	3	3	4	4	2	3	2	3	4	3	2	4	4	3	4	3	3	4	3.25	3.4	3.5	3
1	2	2	1	2	3	4	2	3	3	3	4	3	4	4	2	2	3	2	4	4	3	4	2	4	2	3	3	4	3	3.3	3	3
3	1	4	2	2	4	3	4	4	3	4	4	4	3	3	4	3	4	3	4	4	3	3	3	3	3	3	3	3	3.666666667	3.2	3.833333333	3.5
3	2	4	2	2	2	3	2	2	3	2	2	2	3	2	1	2	2	2	3	3	3	2	3	2	3	2	3	3	2.083333333	2.7	2.166666667	2
2	1	4	2	2	4	4	2	4	2	2	2	4	3	2	4	4	2	4	4	4	3	4	2	4	4	4	2	4	2.916666667	3.5	2.666666667	3.166666667
1	1	3	1	2	4	3	4	4	3	4	2	4	3	3	4	4	4	3	4	4	4	4	3	4	4	3	4	3	3.583333333	3.7	3.5	3.666666667
2	1	3	1	2	4	4	3	3	4	3	4	3	4	4	3	4	4	3	4	3	4	3	4	3	4	4	3	4	3.583333333	3.6	3.5	3.666666667
1	2	3	1	2	4	4	2	2	4	2	2	2	4	4	4	4	2	4	4	2	4	2	4	3	4	4	4	2	3	3.3	2.666666667	3.333333333
2	2	3	1	2	2	3	2	2	4	2	2	2	3	3	3	4	2	3	2	2	3	4	3	3	4	3	4	4	2.583333333	3.2	2.333333333	2.833333333
1	1	2	1	2	4	3	4	4	3	4	3	4	3	3	4	4	3	4	4	4	3	4	4	3	4	3	4	3	3.583333333	3.6	3.666666667	3.5
2	2	4	2	2	2	2	2	3	2	3	2	3	3	3	2	4	2	3	4	4	4	2	2	3	4	4	4	2	2.583333333	3.3	2.333333333	2.833333333
1	1	2	1	2	4	4	3	3	4	2	4	3	4	4	2	2	4	4	4	3	4	3	4	4	3	4	3	4	3.25	3.6	3.333333333	3.166666667
1	2	3	1	2	5	3	4	4	3	4	5	5	4	5	4	4	5	1	5	5	4	4	4	2	4	4	4	3	4.333333333	3.9	4.166666667	4.5
1	2	2	1	2	2	3	2	3	3	3	3	3	4	3	4	2	4	3	4	3	4	2	2	3	2	3	2	3	3	2.8	2.666666667	3.333333333
1	2	2	1	2	4	4	4	4	3	4	4	3	3	3	4	3	4	4	4	3	4	4	4	3	4	4	3	4	3.583333333	3.7	3.833333333	3.333333333
1	2	2	2	1	1	1	4	5	2	4	4	3	2	4	2	5	2	2	1	3	2	3	4	2	4	2	3	3	3.166666667	2.7	3.333333333	3
2	2	1	1	2	4	4	3	3	4	3	3	3	4	4	4	4	3	4	3	4	3	4	4	4	3	4	4	4	3.5	3.7	3.333333333	3.666666667
1	1	2	1	2	4	4	4	4	3	4	3	3	3	3	4	4	3	4	4	3	4	3	4	3	4	3	4	3	3.5	3.5	3.666666667	3.333333333
1	1	2	2	2	4	3	4	4	4	4	4	4	3	4	3	3	4	4	4	4	3	4	4	4	3	4	3	4	3.75	3.7	4	3.5
1	1	2	1	1	5	4	2	5	5	5	5	2	5	5	5	4	5	4	4	3	4	3	4	3	4	3	4	3	4.416666667	3.5	4.5	4.333333333
1	2	2	1	2	4	4	3	3	4	3	4	3	4	4	3	3	4	3	4	3	4	4	3	4	3	4	3	4	3.5	3.6	3.5	3.5
2	1	4	2	2	1	1	1	1	1	3	3	1	1	4	3	2	3	3	3	4	4	4	2	4	2	4	4	5	2	3.6	1.666666667	2.333333333
2	2	3	1	2	4	4	3	3	4	3	3	3	4	4	4	4	3	4	4	3	4	3	4	3	4	4	3	4	3.5	3.6	3.333333333	3.666666667
2	2	2	1	1	2	3	2	2	3	4	4	2	3	2	3	2	3	3	4	3	2	4	3	3	4	3	3	2	2.666666667	3.1	2.833333333	2.5
1	1	4	2	1	3	5	4	4	4	4	4	4	4	4	4	4	5	4	5	5	5	5	4	4	4	4	4	4	4	4.4	3.833333333	4.166666667
1	1	3	2	2	4	4	4	4	4	4	3	3	3	3	4	4	4	3	4	4	3	4	3	4	3	4	3	4	3.666666667	3.6	3.833333333	3.5
1	2	2	2	2	4	4	4	4	3	4	3	2	3	3	4	4	3	4	4	3	4	3	4	3	4	3	4	3	3.416666667	3.5	3.666666667	3.166666667
2	1	4	2	2	4	5	4	2	1	4	2	4	1	4	2	4	2	1	1	3	2	1	1	1	2	2	2	1	2.833333333	1.6	2.833333333	2.833333333
1	2	2	2	2	4	3	4	4	4	3	3	4	3	4	4	4	4	3	4	3	4	3	4	3	4	3	4	3	3.75	3.5	3.666666667	3.833333333
1	2	2	2	2	4	4	4	4	3	4	3	3	3	3	4	4	3	4	4	4	3	4	4	3	4	3	4	3	3.5	3.6	3.666666667	3.333333333
1	2	2	2	2	4	3	4	4	4	4	3	4	3	3	4	4	3	4	4	3	4	4	3	4	4	3	4	4	3.666666667	3.7	3.833333333	3.5
1	2	2	2	2	4	4	4	4	3	4	4	3	3	4	3	4	3	4	4	3	4	3	4	3	4	4	3	4	3.583333333	3.6	3.833333333	3.333333333
1	1	2	2	2	4	4	4	4	3	4	4	3	3	4	3	3	4	4	3	4	3	4	3	4	3	4	3	4	3.583333333	3.5	3.833333333	3.333333333
1	1	2	1	2	4	4	4	3	4	4	3	3	4	3	4	4	4	4	4	3	4	4	3	4	4	3	4	4	3.666666667	3.7	3.666666667	3.666666667
2	1	2	2	2	4	3	4	3	4	4	4	4	4	4	3	3	4	4	4	3	4	4	4	4	4	3	4	4	3.75	3.8	3.833333333	3.666666667
2	1	4	2	2	2	2	2	1	2	2	2	2	2	2	2	2	1	2	4	3	2	2	3	2	2	2	2	1	1.833333333	2.3	1.833333333	1.833333333
2	1	2	1	2	2	3	2	2	3	2	3	2	3	3	2	2	3	2	3	2	4	2	3	2	3	2	3	2	2.416666667	2.6	2.333333333	2.5
1	2	4	2	2	3	3	2	3	2	3	3	4	4	4	2	2	4	3	5	3	3	4	3	3	2	3	4	3	3	3.3	2.666666667	3.333333333
1	1	2	1	2	4	4	4	3	4	4	4	4	4	3	4	4	3	4	4	4	4	4	3	4	4	3	4	4	3.75	3.8	3.833333333	3.666666667
2	1	2	1	2	4	3	4	3	4	4	4	4	4	4	3	4	3	4	4	4	3	4	3	4	3	4	3	4	3.75	3.6	3.833333333	3.666666667
2	2	4	2	2	4	4	4	4	4	4	4	3	3	3	4	3	4	4	4	3	4	4	3	4	3	4	4	3	3.666666667	3.6	4	3.333333333
3	2	4	2	2	2	3	2	3	4	2	4	2	4	4	2	3	2	4	5	4	5	4	3	5	3	4	4	3	2.833333333	4	2.833333333	2.833333333
2	2	2	1	2	4	3	4	4	4	3	3	4	3	4	4	4	3	4	4	3	4	4	4	3	4	3	4	3	3.666666667	3.6	3.666666667	3.666666667
2	2	3	1	2	4	4	3	4	4	3	3	4	4	4	4	4	3	4	4	3	4	4	3	4	4	4	3	4	3.666666667	3.7	3.5	3.833333333
1	2	1	1	1	4	3	4	3	4	3	4	4	4	4	3	3	5	3	5	5	4	5	3	4	5	4	3	4	3.75	4.2	3.666666667	3.833333333
2	2	3	2	2	4	4	3	4	3	4	3	3	4	3	4	4	3	4	4	3	4	3	4	4	3	4	3	4	3.5	3.6	3.5	3.5
2	1	3	1	2	4	4	4	4	3	4	4	4	3	4	3	3	4	4	4	3	4	4	3	4	3	4	4	3	3.666666667	3.6	3.833333333	3.5
1	1	1	2	1	2	2	2	2	3	2	4	3	3	3	2	2	3	2	5	3	2	4	4	3	2	5	4	3	2.583333333	3.5	2.5	2.666666667
1	1	2	2	2	4	4	4	4	3	4	4	3	3	4	3	4	4	3	3	4	3	4	4	4	3	4	3	4	3.666666667	3.6	3.833333333	3.5
1	1	3	2	2	2	2	4	3	3	4	3	3	2	3	3	4	3	3	4	4	5	4	4	3	4	3	4	3	3.083333333	3.8	3.166666667	3
2	2	2	1	2	2	2	4	3	2	4	3	3	2	3	2	3	2	3	4	4	3	4	5	3	4	3	4	4	2.75	3.8	3	2.5
2	2	3	1	2	2	2	3	2	3	4	3	3	3	3	3	4	3	4	5	4	4	4	4	4	3	4	4	3	3	3.9	2.833333333	3.166666667
1	1	3	1	2	4	5	5	2	1	3	5	3	2	4	4	4	2	1	1	1	1	2	1	2	1	2	1	1	3.25	1.3	3.333333333	3.166666667
1	2	1	1	1	2	2	4	4	2	4	3	4	3	4	3	3	4	3	5	3	4	3	3	5	3	4	5	3	3.333333333	3.8	3.166666667	3.5
3	2	4	1	2	1	2	4	4	3	3	3	3	2	4	2	4	3	2	5	3	4	3	4	3	4	3	4	2	3	3.5	3	3
2	1	1	1	1	3	3	4	3	4	4	3	5	5	5	4	3	4	5	4	3	5	3	3	5	5	5	5	3	3.916666667	4.1	3.5	4.333333333
1	1	1	2	1	3	2	3	3	3	3	3	4	4	5	3	4	4	5	2	3	3	3	2	3	4	4	3	3	3.5	3	3	4
2	2	4	1	2	4	3	3	3	4	3	4	4	4	4	3	3	4	3	5	4	4	3	3	4	3	4	3	2	3.583333333	3.5	3.5	3.666666667
3	2	4	2	2	2	3	4	3	3	4	3	3	4	3	4	4	4	3	2	3	4	3	4	3	3	5	3	4	3.416666667	3.4	3.166666667	3.666666667
2	2	3	1	2	2	2	3	3	2	3	2	3	2	2	4	3	2	3	4	3	3	4	3	2	4	3	4	4	2.583333333	3.4	2.5	2.666666667
1	1	2	1	2	3	4	2	4	3	2	3	3	3	3	4	2	3	3	4	4	3	4	4	3	4	5	4	3	2.916666667	3.8	2.833333333	3
3	1	4	2	1	2	3	3	4	3	4	3	4	4	3	4	4	3	4	5	4	4	5	4	4	5	4	3	4	3.416666667	4.2	3.166666667	3.666666667
1	1	1	1	2	2	3	3	1	2	1	2	3	2	3	4	2	1	3	1	3	3	4	1	3	2	3	3	2	2.166666667	2.5	1.833333333	2.5
1	2	1	1	2	1	3	2	2	3	3	3	2	3	2	4	2	3	3	4	3	4	3	3	4	3	4	3	4	2.5	3.5	2.333333333	2.666666667
3	1	3	1	1	1	1	1	1	2	1	3	5	2	1	2	2	1	3	5	1	5	3	3	4	3	3	2	4	1.833333333	3.3	1.5	2.166666667
1	2	4	1	1	1	2	4	2	3	3	4	3	3	2	3	3	4	2	5	4	5	3	4	3	5	3	4	4	2.916666667	4	2.833333333	3
3	2	4	1	2	1	3	3	1	1	4	3	4	5	2	3	4	3	3	5	4	4	3	4	5	3	4	3	4	2.833333333	3.9	2.166666667	3.5
1	1	1	1	1	1	4	4	3	2	4	3	2	3	2	3	3	2	4	5	5	4	3	4	3	4	3	4	3	2.666666667	3.8	2.833333333	2.5
3	2	4	2	1	1	1	3	2	4	2	4	4	4	4	2	2	3	3	5	4	4	4	4	4	5	5	3	3	2.916666667	4.1	2.666666667	3.166666667
1	2	2	1	2	3	3	4	3	4	3	2	3	3	3	4	3	3	4	3	4	5	3	3	4	3	3	4	4	3.166666667	3.6	3.166666667	3.166666667
1	2	2	1	2	4	5	5	4	5	4	3	3	3	3	4	5	4	4	5	4	4	5	5	5	4	5	3	3	3.916666667	4.3	4.166666667	3.666666667
2	2	2	2	2	1	3	3	4	2	3	3	2	2	4	2	2	3	2	4	4	3	2	4	4	3	2	4	4	2.583333333	3.4	2.666666667	2.5
2	1	3	1	1	2	3	3	3	4	3	4	2	2	2	3	2	3	3	5	4	2	3	4	4	3	5	3	3	2.75	3.6	3.166666667	2.333333333
2	2	3	1	2	2	3	2	3	4	2	5	4	4	3	4	3	3	4	5	4	3	4	5	3	4	5	3	4	3.25	4	3	3.5
3	2	4	2	1	2	4	3	4	4	3	4	3	2	4	3	3	3	4	5	4	4	3	3	4	4	4	3	4	3.166666667	3.8	3.333333333	3
1	1	1	2	2	4	3	4	4	3	4	3	3	3	3	5	3	4	5	5	4	3	4	3	5	3	5	4	4	3.583333333	4	3.666666667	3.5
2	1	2	1	1	5	3	3	3	3	4	5	4	4	3	3	2	3	4	5	4	3	4	5	3	4	5	3	3	3.5	3.9	3.833333333	3.166666667
3	2	4	2	2	2	3	3	2	3	3	3	3	4	4	3	4	3	3	5	4	3	4	5	3	4	4	3	4	3.083333333	3.9	2.666666667	3.5
3	1	4	2	2	3	4	3	4	2	3	3	3	5	3	3	3	3	3	5	5	5	5	5	4	5	5	4	4	3.166666667	4.7	3	3.333333333
1	1	2	1	2	4	3	3	4	3	2	4	5	3	4	3	3	4	4	5	4	3	4	5	4	3	4	3	4	3.5	3.9	3.333333333	3.666666667
2	2	2	1	2	3	3	2	3	2	4	3	4	4	2	3	2	3	4	5	3	2	2	4	4	3	3	3	3	2.916666667	3.2	2.833333333	3
1	2	1	1	2	3	4	4	4	3	4	4	2	4	4	4	3	4	3	4	5	3	4	3	4	3	4	3	4	3.583333333	3.7	3.666666667	3.5
3	1	2	2	2	4	4	3	4	3	4	3	4	4	3	4	4	5	4	4	5	3	4	4	3	5	4	3	4	3.75	3.9	3.5	4
3	2	4	1	1	2	4	2	2	4	4	3	4	5	3	5	5	3	5	5	5	3	4	4	3	4	5	4	3	3.5	4	2.833333333	4.166666667
3	2	3	1	2	2	3	4	2	3	4	3	2	3	3	3	4	3	2	5	5	5	3	4	3	4	5	4	3	3	4.1	3	3
1	2	1	2	2	4	4	3	3	4	4	4	4	4	3	4	4	3	4	4	3	4	3	4	4	3	4	3	4	3.666666667	3.6	3.666666667	3.666666667
1	1	4	2	2	3	3	4	3	3	4	4	4	3	4	3	4	4	4	3	4	4	4	4	3	4	4	3	4	3.583333333	3.7	3.5	3.666666667
2	1	4	1	2	3	3	3	5	4	4	4	3	4	3	4	3	4	3	4	4	4	3	4	4	3	4	4	3	3.666666667	3.7	3.833333333	3.5
2	2	2	2	2	4	3	4	2	2	2	4	4	3	4	3	3	4	3	4	4	3	2	1	2	3	4	4	3	3.25	3	3	3.5
3	2	4	2	2	4	3	4	3	4	4	4	4	4	3	4	4	3	4	3	4	5	4	3	4	3	4	3	4	3.75	3.7	3.833333333	3.666666667
1	2	3	1	2	2	4	4	4	4	4	2	2	3	4	4	4	4	4	4	4	4	2	3	3	3	3	3	3	3.416666667	3.2	3.333333333	3.5
2	1	2	1	2	4	3	4	4	3	4	4	4	3	4	3	3	4	3	3	4	4	4	3	4	3	4	3	4	3.666666667	3.6	3.833333333	3.5
3	2	4	2	2	4	4	4	4	4	4	4	2	3	4	4	3	4	4	4	4	2	4	3	4	4	3	4	3	3.666666667	3.5	4	3.333333333
2	2	3	2	2	4	4	3	2	4	4	4	3	4	4	3	3	4	4	4	3	4	3	4	4	4	3	4	3	3.5	3.6	3.5	3.5
1	2	3	2	2	4	4	4	4	4	4	4	3	3	4	4	3	4	4	3	4	5	5	4	3	4	5	4	4	3.75	4.1	4	3.5
2	2	3	1	2	4	4	3	4	4	4	3	3	4	4	4	4	3	4	4	3	4	4	3	4	3	4	3	4	3.666666667	3.6	3.666666667	3.666666667
1	1	1	1	2	4	4	4	4	3	4	4	2	3	3	4	3	4	4	4	4	3	4	4	3	4	4	4	4	3.5	3.8	3.833333333	3.166666667
2	1	2	2	2	4	4	3	3	4	4	3	2	4	4	4	4	3	4	4	3	4	3	4	4	3	4	4	3	3.5	3.6	3.5	3.5
1	1	3	1	2	5	4	4	3	4	5	4	4	5	4	4	3	2	4	4	3	4	4	5	4	3	4	4	4	3.916666667	3.9	4.166666667	3.666666667
3	1	1	2	2	4	3	4	4	3	4	3	4	3	3	4	4	3	4	4	3	4	3	5	3	4	5	4	4	3.583333333	3.9	3.666666667	3.5
1	2	2	2	1	4	3	4	4	4	3	4	4	3	4	5	4	3	4	4	4	3	4	5	4	3	4	4	3	3.833333333	3.8	3.833333333	3.833333333
1	2	2	2	2	4	4	3	4	4	3	3	3	4	4	4	4	3	4	4	4	3	4	3	4	4	4	3	4	3.583333333	3.7	3.5	3.666666667
1	2	2	2	2	3	4	4	4	3	4	4	4	3	4	3	4	3	4	3	4	4	5	4	3	4	4	3	4	3.583333333	3.8	3.666666667	3.5
1	1	3	2	2	3	4	3	3	4	4	3	4	4	3	4	4	5	4	4	3	4	4	3	4	4	4	3	4	3.666666667	3.7	3.333333333	4
1	1	2	2	2	4	4	3	5	4	4	4	4	4	5	4	3	4	5	4	4	3	4	3	4	3	4	4	4	4	3.7	4	4
1	1	1	2	2	2	3	3	3	3	2	1	3	3	1	4	1	4	5	1	2	1	4	4	5	3	3	2	4	2.5	2.9	2.333333333	2.666666667
1	2	3	2	2	4	4	3	3	4	3	3	4	4	4	4	4	4	5	4	3	4	4	3	4	3	4	4	3	3.666666667	3.6	3.333333333	4
1	2	2	1	2	2	1	4	2	4	3	4	4	5	4	2	3	2	2	3	1	4	1	3	5	4	2	4	4	3.25	3.1	3.166666667	3.333333333
1	2	3	1	2	4	4	4	4	4	3	4	3	5	4	5	3	4	5	4	3	4	5	4	4	3	4	5	4	3.916666667	4	3.833333333	4
1	1	2	1	2	2	1	1	5	1	3	4	2	3	3	1	1	5	1	1	4	1	3	3	3	3	2	1	4	2.583333333	2.5	2.666666667	2.5
3	2	4	1	2	1	3	2	2	4	5	4	4	5	1	3	1	3	3	3	4	4	2	4	4	3	1	5	5	2.916666667	3.5	3	2.833333333
1	2	3	2	2	4	4	3	3	2	4	4	3	4	2	3	4	3	4	4	4	3	4	4	3	4	4	3	4	3.25	3.7	3.333333333	3.166666667
1	1	2	1	2	1	2	1	1	5	1	3	3	4	3	3	1	3	2	2	4	2	4	2	4	2	4	3	3	2.416666667	3	2	2.833333333
1	2	1	2	2	4	4	5	4	4	4	4	3	4	2	3	4	4	3	3	4	5	4	3	4	4	3	4	4	3.75	3.8	4.166666667	3.333333333
2	1	1	2	2	2	1	5	3	4	2	2	4	1	4	3	4	4	4	1	4	1	5	4	2	3	4	4	4	3.166666667	3.2	3	3.333333333
1	1	3	1	2	1	1	5	3	3	2	5	3	5	4	2	2	4	3	3	4	4	3	2	3	4	2	4	2	3.25	3.1	3.166666667	3.333333333
1	2	3	2	2	3	5	4	3	4	4	4	4	4	4	3	3	2	4	3	4	5	4	3	2	3	4	5	3	3.5	3.6	3.666666667	3.333333333
2	1	3	2	2	1	5	2	4	2	4	4	5	3	1	4	1	2	4	4	2	3	5	1	4	2	4	2	4	2.75	3.1	2.833333333	2.666666667
2	2	3	1	2	4	2	3	3	4	4	3	3	3	4	4	3	3	4	4	3	4	3	4	3	4	3	4	3	3.416666667	3.5	3.5	3.333333333
1	1	1	1	2	1	3	3	4	2	4	1	1	2	3	5	4	4	2	1	3	3	2	4	2	2	4	4	5	2.833333333	3	2.5	3.166666667
3	2	4	1	2	1	2	4	5	2	4	1	4	1	2	4	5	3	5	2	5	3	4	1	2	4	2	4	2	3	2.9	2.833333333	3.166666667
1	2	2	2	2	4	3	3	4	3	4	4	2	3	4	4	4	4	3	3	4	5	4	3	4	4	3	4	3	3.583333333	3.7	3.666666667	3.5
1	1	1	1	2	1	2	3	5	1	5	4	4	2	1	3	2	3	2	1	5	1	3	2	4	1	3	5	1	2.833333333	2.6	3.166666667	2.5
1	1	4	1	2	4	3	3	4	3	4	4	3	4	4	3	3	4	3	3	4	5	4	3	4	3	2	3	4	3.583333333	3.5	3.666666667	3.5
2	2	3	2	2	1	2	5	3	1	4	4	3	2	4	2	2	4	3	4	3	1	4	2	2	5	2	4	1	2.916666667	2.8	3	2.833333333
1	1	1	2	2	1	2	3	4	4	3	2	5	3	5	3	4	3	1	1	2	3	4	5	5	3	4	3	4	3.333333333	3.4	2.833333333	3.833333333
1	2	3	2	2	4	4	4	4	3	4	2	3	3	3	4	3	3	3	3	4	3	4	4	4	3	3	3	4	3.333333333	3.5	3.5	3.166666667
3	1	2	2	2	3	2	4	5	1	4	2	5	2	2	4	4	1	2	2	4	4	1	5	1	4	2	3	2	3.083333333	2.8	3.166666667	3
2	1	3	1	2	3	4	2	5	3	2	5	1	2	4	3	2	5	5	3	3	5	1	5	3	5	2	4	2	3.083333333	3.3	3.333333333	2.833333333
1	2	2	2	2	3	3	4	3	4	4	4	4	3	4	3	4	3	4	3	4	3	3	3	3	3	4	3	4	3.583333333	3.3	3.666666667	3.5
3	2	2	1	2	2	2	5	2	4	1	2	4	1	4	4	4	1	4	2	4	2	4	2	5	2	3	2	5	2.833333333	3.1	2.666666667	3
1	2	2	1	2	4	3	4	3	3	4	4	3	4	4	4	4	3	3	3	4	5	4	3	4	3	4	4	4	3.666666667	3.8	3.666666667	3.666666667
2	1	3	1	2	5	3	5	4	3	3	2	2	1	2	4	5	3	2	1	3	5	2	4	5	3	5	1	4	3.25	3.3	3.666666667	2.833333333
1	2	2	2	2	1	2	4	3	3	4	2	4	5	2	4	4	3	4	2	4	1	4	3	2	5	1	4	2	3.25	2.8	2.833333333	3.666666667
1	1	1	1	2	1	2	5	4	2	3	1	3	4	5	3	3	5	2	1	4	3	2	5	4	2	1	3	3	3.25	2.8	2.666666667	3.833333333
1	1	2	2	2	4	4	4	4	3	4	3	3	3	4	3	4	4	3	4	3	3	4	4	3	4	3	4	3	3.583333333	3.5	3.666666667	3.5
1	2	2	2	1	1	2	4	2	4	2	4	4	5	5	2	2	3	2	2	4	2	4	1	5	2	4	2	3	3.166666667	2.9	2.833333333	3.5
1	2	4	1	2	4	4	3	3	4	4	4	3	4	4	3	4	4	3	4	3	4	4	3	4	3	4	4	4	3.666666667	3.7	3.666666667	3.666666667
1	2	1	1	2	1	1	5	2	3	2	4	2	4	5	1	1	3	5	1	5	3	3	4	2	1	5	1	5	2.75	3	2.833333333	2.666666667
1	2	4	2	2	4	4	4	4	4	4	3	4	3	3	3	4	4	3	4	3	3	3	4	4	4	3	4	4	3.666666667	3.6	3.833333333	3.5
1	2	2	1	2	1	2	3	5	3	4	1	5	1	2	5	4	2	3	1	2	4	3	5	3	1	4	5	1	3	2.9	2.833333333	3.166666667
3	1	3	2	2	1	2	5	4	2	4	4	4	2	2	4	5	1	1	2	4	1	4	2	3	5	2	4	2	3.166666667	2.9	3.333333333	3
1	1	3	2	2	4	3	3	4	4	4	3	4	3	4	3	3	4	4	4	3	3	3	4	4	3	4	4	3	3.583333333	3.5	3.666666667	3.5
2	2	3	1	2	1	1	3	2	2	3	5	5	4	1	1	2	3	4	5	4	3	5	1	2	5	1	3	2	2.666666667	3.1	2.666666667	2.666666667
3	1	3	1	2	4	4	3	4	3	4	4	5	4	4	3	3	4	3	4	3	4	3	4	4	3	4	3	4	3.75	3.6	3.666666667	3.833333333
1	1	3	2	2	1	2	4	3	2	4	3	4	5	3	5	4	2	3	1	4	1	4	1	2	4	5	2	4	3.333333333	2.8	2.833333333	3.833333333
1	2	1	1	2	3	5	1	4	2	5	2	2	3	1	4	3	2	5	1	3	2	4	1	5	3	2	4	2	2.666666667	2.7	2.833333333	2.5
1	2	3	2	2	4	4	4	3	4	4	3	3	3	3	4	4	3	4	4	3	4	4	3	4	3	4	4	3	3.5	3.6	3.666666667	3.333333333
1	2	2	2	2	1	2	3	3	5	2	3	3	3	5	2	3	1	5	2	3	4	2	4	5	2	5	3	3	2.833333333	3.3	2.833333333	2.833333333
1	1	1	2	2	2	1	5	4	3	4	2	4	2	2	4	3	2	4	2	4	1	3	2	4	2	3	2	4	3.083333333	2.7	3.333333333	2.833333333
2	1	3	1	2	5	3	3	5	2	3	4	1	3	3	2	2	4	2	1	3	4	2	3	1	5	3	4	5	3.083333333	3.1	3.666666667	2.5
1	2	3	1	2	4	3	4	3	4	4	3	4	4	3	4	4	3	4	3	4	4	4	3	4	4	3	4	3	3.666666667	3.6	3.666666667	3.666666667
1	1	4	1	2	1	2	5	4	2	4	5	4	2	1	4	2	5	2	2	4	1	2	5	3	2	4	2	2	3.25	2.7	3.5	3
3	1	3	2	2	2	1	5	5	2	4	2	4	2	1	4	2	4	4	2	4	2	4	3	2	5	1	4	3	3.083333333	3	3.333333333	2.833333333
1	2	1	1	2	4	4	3	4	3	4	3	3	3	3	4	4	3	4	4	3	4	5	4	3	3	3	4	3	3.416666667	3.6	3.5	3.333333333
1	1	1	1	2	1	2	4	3	3	2	3	4	2	5	1	4	2	2	1	3	5	1	3	2	3	5	2	4	2.833333333	2.9	2.666666667	3
1	2	2	2	2	4	4	3	3	4	3	4	3	4	4	3	3	3	4	4	3	4	4	3	4	3	4	3	4	3.416666667	3.6	3.5	3.333333333
2	2	3	1	2	1	2	4	4	2	3	3	4	2	2	4	3	2	4	2	4	1	4	2	4	3	3	2	4	2.833333333	2.9	2.833333333	2.833333333
1	1	1	1	2	1	3	4	2	3	2	4	3	2	4	3	4	1	4	1	4	2	5	2	3	1	3	4	2	2.75	2.7	2.666666667	2.833333333
1	2	2	2	2	4	4	4	4	3	4	4	3	3	4	3	3	4	4	3	4	4	3	3	4	3	3	4	4	3.583333333	3.5	3.833333333	3.333333333
1	2	1	1	2	1	3	3	2	4	2	4	2	4	4	2	2	5	1	1	3	4	1	2	4	2	4	2	4	2.916666667	2.7	2.666666667	3.166666667
1	2	2	2	2	4	4	3	4	3	4	4	3	4	4	3	3	4	4	3	4	4	3	4	3	4	4	3	4	3.583333333	3.6	3.666666667	3.5
1	2	2	1	2	1	2	5	3	2	4	5	4	1	2	2	2	3	2	1	5	2	5	2	4	3	2	3	2	2.833333333	2.9	3.333333333	2.333333333
1	1	1	2	2	2	5	1	2	4	4	2	3	3	3	5	3	4	1	2	4	2	4	2	4	2	3	4	4	3	3.1	2.5	3.5
1	2	2	2	2	4	4	3	4	3	4	3	3	4	4	4	4	4	3	3	4	4	3	4	3	4	4	3	4	3.666666667	3.6	3.5	3.833333333
2	2	3	1	2	1	2	3	3	5	3	1	4	3	3	3	5	1	3	1	4	3	5	1	1	5	3	3	1	2.916666667	2.7	2.666666667	3.166666667
3	1	3	1	2	1	2	3	3	4	3	4	4	5	5	1	4	3	4	2	4	2	4	2	4	4	1	5	4	3.333333333	3.2	3	3.666666667
1	1	2	2	2	4	4	3	3	4	4	4	4	4	3	4	4	3	4	3	4	4	3	4	4	3	4	4	3	3.666666667	3.6	3.666666667	3.666666667
1	2	1	1	2	1	2	3	4	2	3	1	5	3	1	5	1	4	1	2	2	3	4	1	5	1	3	2	4	2.75	2.7	2.333333333	3.166666667
2	2	3	2	2	1	2	4	4	5	3	4	3	3	4	2	4	2	4	2	4	2	3	3	5	3	1	4	4	3.25	3.1	3.5	3
1	2	3	1	2	4	4	4	3	4	4	4	3	4	4	3	4	3	4	4	3	4	4	3	4	4	4	3	4	3.666666667	3.7	3.833333333	3.5
1	1	1	1	2	1	4	4	5	1	3	4	2	3	4	3	4	3	5	1	3	5	1	4	4	2	1	4	2	3.083333333	2.7	3	3.166666667
2	1	2	1	2	4	4	3	4	3	4	4	3	4	4	3	4	4	3	3	4	4	3	4	3	4	3	4	4	3.666666667	3.6	3.666666667	3.666666667
3	2	3	2	2	1	2	3	5	2	4	1	4	3	5	4	2	5	2	2	5	1	4	3	4	5	1	4	2	3.25	3.1	2.666666667	3.833333333
1	2	1	1	2	4	4	3	3	4	3	4	3	4	4	3	4	3	4	3	4	3	4	3	3	4	3	4	3	3.5	3.4	3.5	3.5
1	1	1	1	2	4	3	3	1	5	4	3	1	5	1	3	2	4	2	1	3	3	1	5	2	4	5	1	5	3	3	3.333333333	2.666666667
2	2	4	2	2	1	2	5	3	3	4	2	4	2	2	5	4	3	4	1	4	2	4	3	4	2	4	2	4	3.166666667	3	3	3.333333333
1	1	1	2	2	1	3	2	3	3	2	2	3	3	4	2	4	2	3	1	4	4	3	5	1	4	1	5	2	2.583333333	3	2.166666667	3
1	1	2	2	2	4	4	3	3	4	4	4	3	4	4	3	4	3	4	3	4	4	3	4	3	4	3	4	4	3.583333333	3.6	3.666666667	3.5
2	2	4	1	2	1	2	3	4	2	4	4	4	2	4	1	3	4	1	1	4	1	4	2	3	5	3	2	4	3	2.9	3	3
1	1	1	1	2	1	2	4	4	2	4	3	4	2	5	1	3	2	4	1	3	5	1	3	5	1	5	1	5	2.916666667	3	3	2.833333333
3	1	2	1	2	5	4	3	3	4	4	4	3	4	4	3	4	3	4	3	4	4	4	4	3	3	3	3	4	3.666666667	3.5	3.833333333	3.5
3	2	2	2	2	1	1	3	4	5	2	4	4	2	4	2	3	5	2	1	4	2	3	2	4	2	3	1	4	3.25	2.6	3.166666667	3.333333333
2	2	2	1	2	4	4	3	4	4	4	4	3	3	3	4	4	4	4	3	4	5	4	4	3	4	4	4	4	3.666666667	3.9	3.833333333	3.5
2	1	2	1	2	1	3	2	3	3	4	2	3	5	2	5	5	2	1	1	3	1	5	1	3	3	4	3	2	3.083333333	2.6	2.5	3.666666667
2	2	3	1	2	4	4	3	3	4	4	4	4	4	4	3	3	4	3	4	3	4	4	3	4	4	3	4	4	3.666666667	3.7	3.666666667	3.666666667
2	2	2	1	2	1	2	2	3	2	2	2	2	2	3	2	3	2	3	2	3	2	3	2	3	2	3	2	3	2.166666667	2.5	2	2.333333333
2	2	3	1	2	2	1	2	1	2	2	2	3	3	2	2	2	1	2	3	2	3	1	3	2	2	3	2	2	2	2.3	1.833333333	2.166666667
1	1	2	1	2	4	3	3	4	3	3	3	3	3	3	3	3	3	4	4	2	3	4	2	3	3	3	2	3	3.166666667	2.9	3.333333333	3
1	2	2	1	1	3	2	1	2	4	4	4	2	1	3	3	3	2	2	4	3	3	4	3	4	4	4	2	5	2.666666667	3.6	3	2.333333333
